# Supplementary material for: Integrative Single-Cell Transcriptomics and Network Modeling Reveal Modular Regulators of Sheep Zygotic Genome Activation
Source: Biology (Basel). 2025 Jun 11;14(6):676. doi: 10.3390/biology14060676 (PMC12189800; doi:10.3390/biology14060676)
Supplement: Supplementary file 1 [file biology-14-00676-s001.zip]

Archive with 2 entries (2 files):
- Supplementary Figure S1.jpg
- supploment Tables.xlsx
