# Supplementary material for: Integrative Single-Cell Transcriptomics and Network Modeling Reveal Modular Regulators of Sheep Zygotic Genome Activation
Source: Biology (Basel). 2025 Jun 11;14(6):676. doi: 10.3390/biology14060676 (PMC12189800; doi:10.3390/biology14060676)
Supplement: Supplementary file 1 [file biology-14-00676-s001.zip › supploment Tables.xlsx]

## Sheet: Supplementary Table S1
Samples	Clean_Reads	Base_Number	Mapped_Reads	Mapped_Ratio(%)	Avg_Depth	Coverage(%)
incl0801	39227282	5272714875	37922469	96.67	1.96	2.97
incl0802	43590684	5855172410	42155064	96.7	2.17	2.5
incl1601	39614388	5313328317	38419404	96.98	1.98	3.54
incl1602	31883814	4292507391	30768321	96.5	1.59	3.32
incl3201	5847097	785655798	5642049	96.49	0.29	3
incl3202	38703050	5208192215	37185282	96.07	1.92	4.28
ivcl0801	53434298	7144153569	51086023	95.6	2.63	3.67
ivcl0802	53891780	7225065520	51612774	95.77	2.66	3.5
ivcl1601	64844244	8684847162	62229240	95.96	3.21	4.13
ivcl1602	56106880	7526414245	53884082	96.03	2.78	3.78
ivcl3201	50792582	6784963701	48378080	95.24	2.48	3.01
ivcl3202	51226964	6846919318	49105149	95.85	2.52	3.68

## Sheet: Supplementary Table S2
Geneid	incl0801.srt.bam	incl0802.srt.bam	ivcl0801.srt.bam	ivcl0802.srt.bam	incl1601.srt.bam	incl1602.srt.bam	ivcl1601.srt.bam	ivcl1602.srt.bam	incl3201.srt.bam	incl3202.srt.bam	ivcl3201.srt.bam	ivcl3202.srt.bam
rna-NC_001941.1:15371..15436	12	11	1	4	11	10	11	12	70	370	2	32
rna-NC_001941.1:15302..15371	0	0	0	0	0	0	0	0	0	0	0	0
CYTB	137419	114174	38868	37623	78820	75804	59055	34311	32586	208319	16659	68608
rna-NC_001941.1:14086..14154	1	0	0	0	0	0	0	0	2	13	0	0
ND6	1693	844	720	481	850	872	864	669	4988	16219	394	749
ND5	39111	32594	32827	30478	27642	22691	46825	29963	38311	198955	21124	35086
rna-NC_001941.1:11683..11753	0	0	0	0	0	0	0	0	0	1	0	0
rna-NC_001941.1:11622..11681	0	0	0	0	0	0	0	0	0	0	0	0
rna-NC_001941.1:11553..11621	0	0	0	0	1	0	0	0	0	0	0	0
ND4	719	619	2075	441	493	270	3425	4986	179	1367	785	934
ND4L	3	1	3	4	0	3	7	26	2	18	3	7
rna-NC_001941.1:9816..9884	0	0	0	0	0	0	0	0	0	0	0	0
ND3	0	2	6	2	1	2	12	23	1	9	2	12
rna-NC_001941.1:9400..9468	0	0	0	0	0	0	0	0	0	0	0	0
COX3	429	354	731	57	149	106	1075	159	1980	7427	40	65
ATP6	93418	69896	25847	25286	41945	49589	32267	17832	41848	211994	16454	34782
ATP8	213	478	151	965	59	136	191	31	216	822	21	70
rna-NC_001941.1:7706..7773	0	0	0	0	0	0	0	0	0	1	0	0
COX2	20	16	82	22	19	12	121	591	405	2084	18	12
rna-NC_001941.1:6950..7017	0	0	0	0	0	1	0	0	0	0	0	0
rna-NC_001941.1:6874..6944	3	0	0	1	0	1	0	0	33	91	1	2
COX1	1191	787	1099	895	608	599	1119	236	10567	29538	640	658
rna-NC_001941.1:5263..5330	0	0	0	0	0	0	0	0	0	0	0	0
rna-NC_001941.1:5195..5262	0	0	0	0	0	0	0	0	0	0	0	0
rna-NC_001941.1:5090..5162	0	0	0	0	0	0	0	0	0	0	0	0
rna-NC_001941.1:5020..5088	0	0	0	0	0	0	0	0	0	0	0	0
rna-NC_001941.1:4952..5018	0	0	0	0	0	0	0	0	0	0	0	0
ND2	4	4	34	12	8	6	38	64	19	116	1	46
rna-NC_001941.1:3841..3909	0	0	0	0	0	0	0	0	0	0	0	0
rna-NC_001941.1:3767..3838	0	0	0	0	0	0	0	0	0	0	0	0
rna-NC_001941.1:3701..3769	0	0	0	0	0	0	0	0	0	0	0	0
ND1	279	94	141	98	151	144	459	327	256	962	97	74
rna-NC_001941.1:2668..2742	0	0	0	1	0	0	2	0	0	1	0	0
rna-NC_001941.1:1094..2667	20	5	6	6	6	12	7	10	173	535	2	11
rna-NC_001941.1:1027..1093	0	0	0	0	0	0	0	0	0	0	0	0
rna-NC_001941.1:69..1026	3	5	17	11	10	7	20	83	22	65	6	57
rna-NC_001941.1:1..68	0	0	0	0	0	0	0	0	0	0	0	0
LOC105612255	370	487	3	21	284	229	112	186	78	102	69	156
LOC101107265	510	288	85	154	573	322	154	208	31	99	255	137
PTDSS2	0	0	2	3	0	3	3	8	3	46	2	27
LOC105606144	0	0	0	0	0	0	0	0	0	0	0	0
LOC105606142	0	0	0	0	0	0	0	0	0	0	0	0
LOC105606141	0	0	0	0	0	0	0	0	0	0	0	0
LOC101106755	0	0	0	0	0	0	5	0	0	0	13	16
LOC101106506	29	229	932	1022	0	50	517	180	5	411	787	126
LOC101106245	3	13	0	2	0	0	11	8	6	12	0	0
LOC105606140	0	0	0	0	0	0	0	0	4	0	0	0
LOC105606139	0	0	0	0	0	0	0	0	0	0	0	0
LOC101105991	7	5	5	0	6	9	1	4	0	3	3	2
LOC101105734	23	5	0	0	6	12	0	0	0	3	0	2
LOC101105485	0	16	4	0	6	0	1	3	0	28	0	0
LOC105606138	17	0	33	63	0	0	64	18	0	14	32	2
LOC105606137	34	18	12	4	32	37	41	22	14	44	10	6
LOC105606136	0	0	105	61	0	0	19	36	0	0	121	207
LOC105606135	1	0	4	2	0	0	2	0	0	0	0	10
LOC101105230	0	0	0	0	0	0	4	0	0	0	0	0
LOC105606134	0	0	0	0	0	0	0	0	0	0	0	0
LOC101104976	0	2	13	12	4	0	9	10	0	0	28	7
LOC105606132	0	0	0	1	0	0	0	0	0	0	0	0
LOC106992043	0	0	0	0	0	0	0	0	0	0	0	0
LOC106992042	0	0	0	0	0	0	0	0	0	1	0	0
LOC105606130	0	0	0	0	0	0	0	0	0	0	0	0
LOC105606129	0	0	0	0	0	0	0	0	0	0	0	0
LOC105606131	0	0	0	0	0	0	0	0	0	0	0	0
LOC101104218	0	0	0	0	0	0	0	0	0	0	0	0
LOC105601936	0	0	0	0	0	0	2	0	0	0	0	0
LOC101103959	1	97	18	2	1	8	33	2	6	13	16	4
LOC106992041	4	3	9	16	0	4	10	10	0	0	3	8
LOC105606125	0	0	0	0	0	0	2	0	0	0	0	0
LOC101103708	0	0	0	0	0	0	0	0	0	0	0	0
LOC101103461	0	0	16	0	0	0	0	6	0	0	10	21
CYP17A1	0	0	0	0	0	2	0	0	14	276	0	2
LOC101102968	0	0	6	62	2	0	10	10	0	0	3	6
LOC101102711	0	0	0	0	0	0	2	0	0	0	0	0
LOC101102466	10	176	34	116	2	45	302	80	88	1240	48	52
LOC105606123	1	6	11	9	0	0	2	4	0	0	13	1
LOC101123541	0	30	3	19	0	0	40	4	0	13	33	24
ABTB1	8	36	50	0	10	14	32	41	4	322	138	10
LOC101123021	0	0	0	0	0	0	0	1	0	0	0	0
LOC105606122	2	61	27	27	16	1	15	55	1	55	59	66
LOC101122769	0	0	15	13	0	0	4	11	0	0	13	0
LOC101122261	0	0	95	73	0	2	5	28	4	31	58	0
LOC105606118	0	12	65	38	12	9	28	109	97	237	76	63
LOC105606117	0	0	0	0	0	0	0	0	0	0	0	0
LOC105606116	3	0	0	0	0	0	3	1	0	0	0	0
LOC105606114	0	0	2	0	0	0	2	0	0	0	3	0
LOC105606115	0	0	1	0	0	0	0	0	0	0	0	0
LOC101122009	0	0	0	0	0	0	0	0	0	4	0	0
LOC101121756	0	0	0	0	0	0	0	0	0	0	0	0
LOC105606113	0	2	5	10	0	0	3	3	2	7	0	0
LOC101121500	0	0	9	7	0	0	43	6	0	0	17	4
LOC101120995	0	0	0	0	0	0	0	0	0	0	0	0
LOC101120735	0	0	0	0	0	0	0	0	0	0	0	0
LOC101120480	0	0	0	0	0	0	0	0	0	0	0	0
LOC105606111	1	2	0	0	14	1	1	0	0	1	0	0
LOC443162	0	0	0	10	1	0	0	0	4	72	0	0
LOC105606110	0	0	0	0	0	0	0	0	0	0	1	0
LOC106990114	0	6	0	3	8	0	5	15	0	1	0	23
LOC105606108	0	0	0	0	0	0	0	0	0	0	44	0
LOC101119195	0	0	0	1	0	0	0	0	0	0	0	1
LOC105606107	0	0	0	0	0	0	0	0	0	0	0	0
LOC105606106	0	0	0	0	0	0	0	0	0	0	0	0
LOC105606105	0	0	0	0	0	0	0	0	0	0	0	0
LOC105606104	0	0	0	1	0	0	0	0	0	0	0	0
LOC101118429	406	717	924	953	652	323	774	1325	37	413	769	540
LOC101118174	0	0	0	0	0	0	0	0	0	0	0	0
LOC105606103	0	0	0	0	0	2	0	0	0	0	0	0
LOC105606102	0	0	0	0	0	0	0	0	0	0	0	0
LOC101117914	0	0	0	0	0	0	0	0	0	0	0	0
LOC101117402	0	0	0	0	2	0	1	0	6	134	0	0
LOC101117146	0	2	0	8	32	0	11	4	2	44	0	5
LOC101116892	0	41	0	5	0	36	3	0	1	89	0	0
LOC101116639	0	0	0	0	0	0	0	0	0	0	0	0
LOC101116386	0	0	0	0	0	0	0	0	0	0	0	0
LOC105606101	0	0	4	0	0	0	0	0	0	0	0	0
LOC105606099	0	0	0	0	0	0	0	0	0	0	0	0
LOC105606098	0	0	0	0	0	0	0	0	0	0	0	0
LOC105606097	0	0	0	0	0	0	0	0	0	0	0	0
LOC101115864	0	0	0	1	0	0	0	0	0	0	0	0
LOC105606096	0	0	43	32	2	6	18	4	0	0	11	22
LOC105606095	135	256	273	75	202	164	49	294	99	541	205	169
LOC101115610	1	15	25	12	2	9	22	15	0	0	17	29
LOC101115353	4857	4869	5716	14843	7854	5459	7811	9283	0	35	7557	7383
LOC101115105	0	0	0	0	0	0	48	0	0	0	0	0
LOC101114853	0	0	57	26	6	11	29	49	2	0	47	5
LOC101114596	0	0	0	0	0	0	0	2	0	0	0	0
SYT2	10	2	21	25	10	0	17	24	0	0	12	10
LOC106992040	0	0	6	0	0	0	8	3	0	0	18	3
LOC101113832	0	0	10	0	0	0	0	0	0	0	0	0
LOC105606089	0	1	5	0	2	0	0	3	0	0	1	2
LOC105606088	0	0	5	0	0	0	0	0	4	69	57	0
LOC101112551	0	0	0	0	0	0	2	18	0	0	0	0
LOC101112800	5	0	0	0	0	0	4	51	0	0	0	0
LOC101112300	1302	1537	1760	640	788	999	3030	1442	0	0	1303	673
LOC105606087	0	0	0	0	0	0	0	0	0	0	0	0
LOC105606083	18	2	0	0	6	0	0	0	0	0	0	0
LOC105606082	2	4	9	0	0	0	0	6	0	0	12	8
LOC105606081	0	0	0	0	0	0	0	0	0	0	0	0
LOC105606080	0	0	1	0	0	0	0	0	0	0	0	0
LOC101111266	0	0	0	0	0	0	1	0	0	0	0	0
LOC101111531	0	0	0	0	0	0	0	0	0	0	0	0
LOC105606076	0	0	0	0	0	1	2	0	2	3	0	0
LOC105606075	0	0	0	0	0	0	0	0	2	18	1	0
LOC105606074	0	0	0	0	0	0	0	0	0	0	0	3
PPP1R16A	0	0	5	2	0	0	4	0	6	56	0	31
GPT	0	6	21	2	10	0	0	0	18	266	64	38
LOC105606073	0	2	76	0	7	18	2	2	76	10	58	16
LOC105606072	12	10	90	123	8	5	0	2	0	5	40	4
LOC105606070	0	0	0	0	0	0	0	0	0	0	0	0
LOC105606069	0	0	0	0	0	0	0	0	0	0	0	0
LOC101109686	0	0	0	0	0	2	0	0	0	24	0	0
LOC101109428	0	0	0	0	6	0	0	0	0	10	0	0
LOC101108900	0	0	0	0	0	0	0	0	0	0	0	0
LOC101108639	0	0	0	0	0	0	0	0	0	0	0	0
LOC105606067	0	0	3	8	0	0	5	0	0	5	17	2
LOC101108375	0	0	0	0	0	0	0	0	0	0	0	0
LOC101108116	0	0	0	0	0	0	0	0	0	0	0	0
LOC101107852	0	0	0	0	0	0	0	0	0	0	0	0
LOC101107586	0	0	0	0	0	0	0	0	0	0	0	0
LOC105606066	21	35	42	20	24	15	19	22	7	53	30	15
LOC105606065	0	0	0	0	0	0	0	0	0	0	0	0
LOC105606064	0	1	0	0	0	2	1	2	1	9	0	1
LOC105606063	0	0	0	0	0	0	0	0	0	0	0	0
LOC105606062	24	55	123	38	0	26	9	120	7	163	107	39
LOC106992039	0	0	16	0	0	0	0	0	0	0	6	10
LOC101107342	0	0	72	29	0	1	0	6	0	0	55	88
LOC106990512	0	0	0	12	0	0	0	0	0	0	0	0
LOC106992038	0	0	0	0	1	0	0	0	0	0	0	0
LOC101113151	18	15	16	13	29	4	4	39	0	20	26	8
LOC101106834	0	48	312	603	0	4	244	276	0	0	1036	352
LOC101106577	0	0	0	0	0	0	0	5	0	0	0	0
LOC101106315	0	0	0	0	0	0	0	2	0	0	0	0
LOC101106065	0	0	0	0	0	0	0	0	0	0	0	0
LOC101105810	0	0	0	20	2	0	0	0	0	0	0	0
LOC105606059	3	0	3	0	0	0	0	0	0	0	0	0
LOC105606058	4	0	1	0	0	4	0	0	0	0	0	0
LOC101105065	1063	2195	509	219	1640	774	368	523	289	2140	200	149
LOC105606057	0	0	0	0	0	0	0	0	0	0	0	0
LOC101104818	348	381	1877	1153	129	186	4340	1015	68	40	1200	1578
LOC101104566	203	252	180	106	440	209	255	211	21	201	117	91
LOC106992037	60	19	0	9	15	86	0	0	6	47	4	6
LOC105606054	0	0	0	0	0	0	0	0	0	0	0	0
LOC105606053	0	62	161	235	42	99	85	12	9	103	0	62
LOC101103550	0	16	18	22	0	2	10	12	4	10	4	13
LOC101103307	134	655	139	614	314	172	35	485	0	0	47	1267
CECR6	2	0	0	0	0	0	0	10	0	0	10	0
LOC105606051	0	0	0	0	0	0	0	0	0	0	0	0
LOC105606050	0	0	0	0	58	0	0	0	0	0	8	0
LOC101102799	0	0	0	0	0	0	0	0	0	0	0	0
LOC101102551	0	0	0	0	0	0	0	0	0	0	0	0
LOC101102299	0	0	2	0	0	0	0	0	0	0	0	0
LOC101123359	595	693	1193	333	500	493	597	396	305	2395	1477	598
LOC101122848	4	0	170	0	14	2	19	314	12	146	86	2
LOC105606049	0	0	39	7	0	0	0	0	0	0	0	0
LOC101122587	0	12	19	0	11	1	2	5	3	0	26	16
LOC105606048	26	53	13	21	0	15	12	2	3	0	0	5
LOC101122341	75	46	424	537	51	125	323	950	0	27	250	151
LOC101122092	0	8	3	8	0	14	1	12	12	19	12	8
LOC105606047	0	0	0	0	0	0	0	0	0	0	5	0
LOC105606046	0	0	0	1	0	0	0	1	0	0	0	0
LOC101121333	0	0	0	8	0	29	0	5	0	0	0	0
LOC101121082	0	0	0	0	0	2	0	6	0	0	0	0
LOC101120818	2	5	6	18	4	2	3	26	6	39	10	12
MRPS2	2	2	8	10	13	0	0	6	13	52	4	0
LCN10	0	0	0	0	0	0	0	0	0	0	0	0
LOC105606044	0	0	0	0	0	0	0	0	0	0	0	0
LOC105606045	0	0	0	0	0	0	0	0	0	0	0	0
LOC101119804	2	26	0	0	2	0	0	0	2	8	0	0
LOC105606042	0	0	0	0	0	0	0	0	0	0	0	0
NPPC	0	24	223	130	18	0	4	7	0	0	689	74
LOC105601850	0	4	51	6	0	0	0	0	0	0	2	18
LOC101119029	0	0	0	0	0	0	33	0	0	0	0	10
LOC105606040	0	0	0	6	0	0	0	0	0	0	0	0
LOC105606039	0	0	0	16	0	0	0	0	2	174	0	0
LOC101118770	0	2	1	0	0	0	2	0	0	0	2	0
LOC101119576	1383	1360	4832	4627	1297	1150	7426	7978	472	3996	5156	6724
LOC101118256	0	0	0	1	0	0	1	0	0	0	0	1
LOC101117232	0	0	0	0	0	0	0	0	0	0	0	0
LOC105606037	0	0	109	218	0	5	80	59	2	0	143	8
LOC105606036	0	0	0	0	0	0	0	0	0	0	0	0
LOC101116715	0	0	0	1	0	0	0	0	0	0	0	0
LOC105606035	0	0	0	0	0	0	0	0	0	0	0	0
LOC105606034	0	0	0	0	0	0	0	2	0	0	0	0
LOC101116464	0	0	0	0	0	0	0	0	0	0	0	0
LOC101116217	0	1	0	2	3	0	0	0	2	0	0	2
TRNAC-ACA	0	2	0	0	4	0	0	0	2	3	2	0
LOC105606031	0	0	4	2	0	0	0	0	0	0	0	10
LOC105606030	0	0	0	0	0	0	2	0	0	0	0	0
LOC105606029	0	0	3	2	0	0	0	0	0	0	0	3
LOC443313	0	0	0	0	0	0	0	0	0	0	0	0
LOC101115104	0	0	0	0	0	0	0	0	0	0	0	0
LOC105606028	0	0	0	13	0	0	0	0	0	0	0	0
LOC105606027	0	0	0	0	0	0	0	0	0	0	0	0
LOC105606026	1	0	0	0	0	0	0	0	0	0	0	0
TRNAA-UGC	3	0	12	5	1	0	0	0	2	4	0	1
LOC101114504	0	0	0	0	0	0	0	0	0	0	0	0
LOC105606024	0	0	0	0	0	0	0	0	0	0	0	0
LOC105606023	0	0	0	0	0	0	0	0	0	0	0	0
LOC101114000	0	1	1	0	1	0	0	0	0	0	0	0
LOC101113741	12	0	1	0	0	0	0	0	0	0	0	0
LOC101113478	0	0	0	0	0	0	0	0	0	0	0	0
LOC100846990	0	0	0	0	0	0	0	0	0	0	0	0
LOC101113217	0	10	0	0	0	0	0	0	0	0	1	0
LOC101112964	0	0	0	7	0	0	5	0	0	2	0	0
LOC105606022	5374	12729	9452	25493	7620	10648	25157	14190	0	8	10272	5739
LOC105606021	0	0	0	0	0	0	0	0	0	0	0	1
LOC101112713	0	0	0	0	0	34	0	0	0	0	0	0
LOC101112465	0	0	0	0	0	0	0	0	0	0	0	0
LOC101112208	33	38	431	276	3	22	225	213	0	19	914	159
LOC101111949	0	0	0	0	0	0	0	5	0	0	0	2
LOC101111437	0	0	0	0	0	0	0	0	0	0	0	0
LOC101111174	49	64	39	0	97	93	4	27	0	0	29	16
LOC105613971	0	0	0	0	0	0	0	0	0	0	0	1
LOC101110921	0	0	1	0	0	2	3	13	0	0	5	0
LOC105606018	6	17	18	14	0	2	38	6	0	0	2	9
LOC105606017	0	0	0	0	0	0	0	0	10	10	0	0
LOC105606016	12	0	0	0	2	0	1	21	0	25	9	46
LOC101110404	0	0	0	1	0	0	0	0	0	0	0	0
LOC101110134	0	37	0	0	2	0	2	0	0	0	0	0
LOC105606015	8	54	16	0	134	8	16	139	24	173	3	17
LOC101109870	165	2	4	3	0	15	4	1	0	0	7	1
LOC101109081	0	0	0	0	0	0	0	0	0	0	0	2
LOC101108819	0	0	0	0	0	0	10	0	0	0	0	0
LOC105606011	185	1008	414	2400	532	646	1202	2272	0	0	605	259
LOC105606009	0	0	11	0	0	0	0	4	0	0	8	0
LOC101108297	0	2	0	4	0	0	1	21	0	0	4	0
LOC105606008	0	0	0	24	0	0	1	0	0	5	0	3
LOC105614484	0	16	34	67	16	5	0	46	0	0	0	10
LOC443035	0	0	0	5	0	0	0	0	0	4	2	0
LOC105606007	0	0	4	9	0	0	8	12	0	26	0	8
LOC105606006	0	0	25	12	0	0	11	2	0	0	9	2
LOC105606005	0	2	0	0	0	0	0	0	0	0	0	4
LOC105606004	0	0	13	13	0	0	0	0	0	1	0	0
LOC101106752	0	0	0	0	0	0	0	0	0	0	1	0
LOC105612641	0	0	0	0	0	0	0	0	0	0	0	0
LOC101106243	0	7	0	0	0	0	0	0	0	0	0	0
LOC105606001	56	10	234	0	89	18	162	58	82	741	63	89
LOC105606002	0	0	1	0	0	0	0	0	2	6	9	0
LOC101105989	0	0	0	0	0	0	0	0	0	23	0	0
CYP2C19	0	0	0	0	0	0	0	0	0	0	0	0
LOC105606000	17	14	57	81	23	22	158	115	0	107	61	80
LOC101105483	2	0	0	5	0	0	3	0	0	0	0	2
LOC105605999	0	0	9	0	0	0	0	0	0	0	0	0
LOC101105228	0	0	0	0	0	0	0	0	0	0	0	0
LOC101104974	0	0	0	0	0	18	0	0	0	0	0	0
LOC101104726	0	0	0	0	0	0	0	0	0	0	0	0
LOC101104468	0	0	0	0	0	0	0	0	0	0	0	0
LOC101104216	0	0	2	0	0	0	0	0	0	0	0	0
LOC101103958	0	3	0	0	0	0	0	0	0	0	0	0
LOC101103707	0	0	13	9	0	0	0	10	0	0	31	7
LOC105605996	0	0	0	0	0	0	0	0	0	0	0	0
LOC105605995	0	78	75	154	0	0	49	90	4	31	150	25
LOC101103460	0	0	0	0	0	0	0	0	0	0	0	0
LOC101103220	912	1085	358	132	692	1076	307	995	296	8527	507	506
LOC105605992	0	1	0	8	0	0	9	14	0	1	0	0
LOC101102967	5	0	0	34	6	1	0	1	0	4	9	0
LOC101102215	0	0	0	0	0	4	6	14	10	209	46	59
LOC101102464	0	0	0	0	0	0	0	1	0	0	0	2
LOC105605991	0	0	2	0	0	0	0	0	0	0	0	0
LOC101123279	2342	2483	674	202	3918	3096	676	1593	1374	7741	967	1230
TRNAS-GGA	11	5	0	0	7	0	5	0	12	49	4	4
LOC105605990	0	0	0	0	0	0	0	159	0	0	0	0
LOC105605988	0	0	0	0	0	0	2	0	0	0	0	0
LOC101122847	0	0	0	0	0	0	4	0	0	0	0	1
LOC101122586	0	0	0	0	0	0	0	0	0	0	0	0
LOC101122340	0	0	14	86	0	0	45	0	0	0	400	116
SLC2A5	0	1	36	30	0	0	53	24	2	44	0	0
LOC105605987	0	0	0	8	0	0	0	0	0	0	0	0
LOC101121839	0	0	0	0	0	0	0	0	0	0	0	0
LOC105605986	0	0	0	0	0	1	0	0	0	0	0	0
LOC101121584	0	0	0	0	0	0	0	0	0	0	0	0
LOC101121331	0	0	0	0	0	0	0	0	0	0	0	0
LOC101121080	0	0	0	0	0	0	0	0	0	0	0	22
LOC101120817	0	0	0	0	0	0	0	0	0	0	0	0
LOC105605984	2	0	0	0	0	0	0	0	0	0	0	0
LOC101120560	4	0	40	0	1	5	0	0	47	294	0	0
LOC101120064	4	18	141	60	0	0	60	35	0	0	65	0
PSMG4	36	90	158	31	64	64	58	43	64	297	131	187
LOC101119545	1	22	33	123	0	3	2	51	0	0	9	7
LOC101119028	0	0	0	3	0	0	0	0	0	0	0	0
TRNAW-CCA	4	4	2	23	33	49	15	5	12	55	4	19
LOC101118597	105	156	813	739	139	125	276	970	47	376	411	738
LOC443259	8	2	63	110	3	10	80	68	0	0	48	37
LOC105605981	0	0	0	22	0	10	21	9	0	0	0	0
LOC106990116	1	0	0	13	0	0	2	0	0	0	7	1
EP4A	0	0	0	0	0	1	0	0	0	0	0	0
LOC101107641	7	6	0	103	2	0	0	14	0	0	0	0
TRNAC-GCA	11	4	12	76	48	55	44	41	21	104	31	66
LOC105605980	0	0	0	0	0	0	0	0	0	0	2	1
LOC105605978	107	243	376	35	0	42	17	31	2	43	0	71
LOC101117231	0	0	0	0	0	0	0	0	1	19	0	0
TNFSF14	0	0	0	0	0	0	2	6	0	0	8	0
LGALS15	17	31	38	36	97	53	28	69	0	4	17	63
LOC101115949	0	0	0	0	0	0	0	0	0	0	0	0
LOC101115196	0	0	0	0	0	0	0	0	0	0	0	0
LOC106990592	0	0	0	0	0	0	0	0	0	0	0	0
LOC101114430	0	0	0	0	0	0	0	0	0	0	0	0
LOC101114179	0	0	0	0	0	0	0	0	0	0	0	0
LOC101113923	8	0	138	11	58	0	49	173	0	0	132	0
LOC101113476	0	0	0	0	0	0	0	0	0	0	0	0
LOC101113215	4	0	0	0	2	0	0	0	0	0	0	0
LOC101112463	1	0	0	0	0	0	0	0	0	0	0	0
LOC101112206	0	0	0	0	0	2	0	0	0	0	0	0
LOC101111947	0	0	0	0	0	0	0	0	0	0	0	0
LOC105605975	15	0	0	0	0	0	0	2	0	0	0	30
LOC105605974	10	87	65	177	207	0	152	244	0	0	381	202
LOC106992036	0	4	1	119	12	4	4	57	0	0	116	125
LOC101111435	0	0	0	0	0	0	0	0	0	0	0	0
LOC105613935	0	0	0	0	0	0	0	0	0	0	0	0
LOC105613933	0	0	0	0	0	0	0	0	0	0	0	0
LOC101110403	0	0	0	0	0	0	0	0	0	0	0	0
LOC105605971	0	0	0	0	0	0	0	0	0	8	15	0
LOC105605970	0	55	55	170	0	0	56	41	0	0	78	61
LOC101110133	265	316	1040	554	300	166	1308	735	23	192	661	257
LOC105605969	0	0	1	0	14	0	5	10	7	6	3	0
LOC101109603	5852	7583	19036	62644	3463	4156	805	8986	6	76	39423	20869
LOC106992035	129	93	363	393	0	100	70	208	3	182	197	242
LOC106992034	0	0	0	3	2	0	21	2	0	1	0	14
LOC101109343	10	5	26	5	25	3	10	2	0	15	127	21
LOC101109080	0	0	0	0	0	0	0	0	0	0	0	0
LOC105605967	0	0	0	0	0	0	0	0	0	0	0	0
LOC101108558	14	163	55	28	0	1	19	5	0	8	5	53
LOC101108296	0	0	0	0	0	0	0	0	0	0	0	0
LOC105612408	0	0	0	0	0	0	0	0	0	0	0	0
LOC105605965	0	0	0	0	0	0	0	0	0	0	0	0
LOC105605964	0	0	0	0	0	0	0	0	0	1	0	0
LOC101107772	568	587	2	596	782	585	0	0	4	0	4	21
LOC105605963	8	0	120	162	0	0	230	187	6	26	216	24
LOC101107508	0	0	0	0	0	0	0	0	0	0	0	0
LOC105605962	12	0	32	71	0	0	0	0	0	0	63	9
LOC101107262	0	0	0	26	0	8	56	197	0	14	0	180
LOC101107004	0	0	0	0	0	0	0	0	0	0	0	0
LOC101106751	54	249	3239	3946	34	3	3524	2240	18	554	3519	985
LOC105605961	170	37	2	253	253	123	0	3	4	0	33	0
LOC101106242	0	0	0	0	0	0	0	0	0	0	0	0
LOC105605960	0	0	0	0	0	0	0	0	0	0	0	0
LOC101105987	0	2	0	0	0	0	0	0	0	15	0	0
LOC105605959	0	2	0	0	0	0	0	4	0	0	0	0
LOC101105731	0	0	0	0	0	0	0	1	0	0	3	0
LOC106992033	0	0	0	0	0	0	6	0	0	0	0	0
LOC105605958	21	0	156	32	20	64	86	115	18	464	2	123
LOC105605957	0	0	0	0	2	0	12	0	0	0	0	0
LOC101105481	0	0	0	0	10	0	0	9	0	0	0	8
LOC101104972	0	0	0	0	0	0	0	0	0	0	0	0
LOC101104725	33	41	24	13	49	70	18	73	325	2457	37	59
LOC105605956	0	0	52	0	0	0	0	0	0	0	0	0
TNNT3	0	0	0	0	0	0	0	0	0	0	0	0
LOC101104215	71	0	12	0	0	0	4	2	0	0	0	0
LOC105605954	0	0	0	0	0	0	0	0	0	0	0	0
LOC105605953	0	0	11	19	29	2	6	4	0	0	45	2
LOC106992032	0	0	0	86	0	0	1	0	0	0	0	0
LOC101103705	0	0	0	0	0	0	0	0	0	0	0	0
LOC105605952	152	32	407	207	141	117	24	117	2	0	25	631
LOC105614584	0	0	0	0	0	0	0	0	0	0	0	0
LOC105605951	4399	5321	2126	2175	4588	3748	2880	3914	299	1208	1187	2483
LOC101102708	0	0	0	0	0	0	0	0	0	0	0	0
LOC101102463	0	0	0	0	0	0	0	0	0	0	0	0
LOC105605950	0	0	0	0	0	0	0	0	0	0	0	0
LOC101102213	0	0	0	0	0	0	0	0	0	0	0	0
LOC105605948	0	16	39	72	5	1	32	44	0	21	107	3
LOC101123538	0	0	0	0	0	0	0	0	0	0	0	0
LOC101123277	0	0	0	0	0	0	0	0	0	0	0	0
TRNAY-GUA	2	0	21	22	0	0	30	1	0	1	5	0
LOC101122585	0	0	0	0	0	0	0	0	0	0	0	0
LOC101122339	0	0	0	0	0	0	0	0	0	0	0	0
LOC101122089	0	0	0	0	0	0	0	0	0	0	0	0
LOC101121838	611	456	108	6	114	368	0	38	4	71	32	0
LOC101121583	0	0	0	0	0	0	0	0	0	5	0	3
LOC101121330	0	0	0	0	0	0	0	0	0	0	0	0
LOC106992031	0	0	0	0	0	0	0	0	0	0	0	0
LOC101120816	0	0	0	0	0	0	0	0	0	0	0	0
LOC101120559	0	12	8	3	4	3	3	16	0	0	2	4
LOC105605944	0	0	0	2	0	0	0	0	0	0	0	0
LOC105605943	0	0	0	0	0	0	0	0	0	0	0	0
LOC105605942	0	0	0	0	0	10	0	0	0	3	0	0
LOC105605941	14	12	30	38	40	36	110	54	0	8	23	89
LOC105605939	10989	4378	2805	3167	7034	3031	5062	4036	169	287	2559	3563
LOC105605940	337	423	113	39	586	214	173	138	2	34	51	130
LOC105605938	15	54	0	0	46	9	7	0	6	0	0	2
LOC101120311	287	179	1	0	274	107	0	0	1	3	1	2
LOC101120063	1	1	0	0	1	10	0	3	0	0	1	0
LOC105605937	663	1128	1235	1147	933	799	1555	602	78	562	178	1525
LOC101119802	0	0	0	0	2	0	0	0	0	0	0	0
LOC101119544	0	0	0	0	0	0	0	0	0	0	0	0
LOC101119289	0	0	0	0	0	0	0	0	0	0	0	0
LOC105605935	0	1	2	1	0	0	0	1	0	0	0	0
LOC101119027	78	56	539	116	88	59	992	265	10	125	1083	208
LOC106992030	0	0	0	1	0	0	0	0	0	0	0	0
LOC105605934	1	6	97	89	10	0	29	78	0	41	8	57
LOC105605933	0	2	14	0	0	0	0	0	0	0	0	0
LOC101118515	0	0	0	4	0	0	0	0	0	0	0	0
LOC101117999	0	0	0	0	0	0	0	0	0	0	0	0
LOC105605931	0	0	3	2	0	0	1	0	0	0	16	0
LOC101117739	0	0	0	0	0	2	0	0	0	0	0	0
LOC105605930	0	17	15	3	0	0	0	4	4	0	6	0
LOC101117229	0	0	0	1	0	0	0	0	0	0	0	0
LOC105605929	0	0	2	0	0	0	0	0	0	0	0	0
LOC101116714	0	182	232	23	65	0	4	73	7	0	198	289
LOC105605928	0	0	0	0	0	12	0	2	3	0	6	1
LOC105605927	6	0	7	4	0	7	0	0	0	0	4	6
LOC105605926	3	4	180	202	24	5	148	104	1	10	86	117
LOC101115948	0	0	0	1	0	0	0	0	0	0	0	14
LOC101115441	0	10	14	0	0	0	0	0	0	0	0	0
LOC106992029	2	0	0	9	0	0	6	0	0	0	0	0
LOC105605925	0	0	0	0	0	0	0	0	0	0	0	0
LOC101114941	0	0	0	0	0	0	0	0	12	12	0	0
LOC105605924	0	0	0	0	0	0	0	0	0	0	0	0
LOC101114687	0	0	0	0	0	0	0	0	0	0	0	0
LOC101113399	0	0	0	0	0	0	0	0	0	0	0	0
LOC101114178	0	0	0	0	3	0	0	0	0	0	0	0
LOC101113922	0	0	0	0	0	2	0	0	0	0	0	0
LOC101113665	0	0	0	0	0	0	0	0	0	0	0	0
LOC105605922	0	0	0	0	0	0	2	0	0	4	0	0
LOC105605921	0	0	0	0	0	0	0	0	0	0	0	0
LOC101112891	0	0	0	0	0	2	0	0	0	8	0	0
LOC105605920	9	46	25	0	26	19	0	4	0	0	2	1
LOC106990194	156	224	13	37	233	553	6	243	9	140	34	319
LOC101112635	227	189	32	23	555	445	30	184	31	142	31	316
LOC101112384	0	0	3	3	0	13	0	0	0	0	0	0
LOC101112122	0	13	0	0	0	8	0	0	0	0	0	0
TCEANC	20	8	18	2	1	12	10	15	4	10	15	2
LOC105605919	6	0	0	0	19	0	1	0	3	75	0	0
LOC105605918	0	0	0	0	0	0	0	0	0	0	0	0
LOC101111616	0	0	0	0	2	0	0	0	0	0	0	0
LOC101111083	0	0	0	0	0	0	3	10	94	1316	0	0
LOC105605916	2	54	72	187	81	68	112	78	0	6	63	32
LOC101110828	3802	5251	1499	978	5055	2120	2848	1234	43	249	1422	1605
LOC105601913	0	0	16	0	32	0	0	0	0	18	0	0
SLC2A4RG	0	25	17	5	0	0	4	6	4	18	6	10
LOC101109783	0	0	0	0	0	0	0	0	0	0	0	0
LOC101109524	0	0	2	0	0	18	0	4	3	0	0	0
LOC105605915	3863	3724	706	497	3830	1986	2826	1872	58	287	770	3667
LOC106992028	0	0	0	0	0	0	0	0	0	0	0	0
LOC101108295	2	8	25	12	4	2	10	15	0	0	2	2
LOC101108035	903	2117	11203	11065	107	721	7414	6569	16	712	16022	3362
LOC101107771	0	0	0	0	0	0	0	0	0	0	0	0
LOC101107507	67	40	197	60	47	81	142	113	6	193	123	40
LOC101107261	0	0	0	0	0	0	5	8	0	0	0	0
LOC105605914	0	0	0	0	0	0	0	0	0	0	0	0
MCP1	0	0	0	0	0	0	0	0	0	0	0	0
LOC105605912	0	0	30	7	0	14	11	6	0	7	32	2
LOC105609077	0	0	0	0	0	0	0	0	0	0	0	0
LOC106992027	0	0	0	1	0	15	0	0	0	0	1	0
LOC105605910	0	0	0	0	0	0	0	0	0	0	0	0
LOC105605909	0	0	2	0	3	26	0	0	0	0	2	1
LOC101106241	31	32	12	0	7	17	0	3	0	2	0	25
ABCB1	24	11	598	667	153	121	1502	1016	0	17	187	212
LOC105605908	0	0	0	0	0	0	0	0	0	0	0	0
LOC101105316	0	0	2	8	1	30	0	19	0	0	0	0
LOC101105730	2	0	0	0	0	0	0	0	0	0	0	0
PNP	19031	8524	9321	8905	5194	6404	1289	2350	332	4154	7569	8285
LOC101104817	2	0	0	1	2	0	0	0	0	0	0	0
LOC106992026	0	0	0	0	0	0	0	0	0	0	0	0
CFH	0	0	0	0	2	3	0	0	1	0	0	0
LOC105605905	0	0	0	0	0	0	0	0	0	0	0	0
LOC101104306	92	28	564	838	49	85	545	382	0	44	283	303
LOC101104052	0	2	0	0	0	0	0	0	0	0	0	0
EP4D	0	0	0	6	4	0	2	0	0	0	2	0
LOC105601851	18	0	0	0	2	0	0	0	0	0	0	1
LOC101103548	0	0	0	0	0	0	0	0	0	0	0	0
LOC106992025	0	0	0	0	2	0	17	0	0	0	0	0
LOC105605903	0	4	0	0	0	0	0	0	0	0	0	0
LOC106990728	0	0	0	0	0	0	0	0	0	0	0	0
TSSK2	0	0	9	6	0	12	0	1	0	0	4	0
LOC105605902	0	0	0	6	1	0	15	0	0	1	67	0
LOC105605901	0	0	0	0	0	0	0	0	0	0	0	0
LOC101102298	0	47	9	14	0	0	5	13	0	88	23	0
LOC105605899	2	0	0	0	0	0	1	0	0	1	0	0
LOC105605898	0	0	0	0	0	0	0	0	0	0	0	0
LOC105605896	1	0	0	0	0	0	0	0	0	1	0	0
LOC105605895	0	0	1	0	0	0	0	0	3	6	1	0
LOC101102048	0	0	1	0	0	1	0	1	0	0	0	0
LOC101123615	0	0	0	0	0	0	0	0	0	0	0	0
LOC101123358	0	0	0	0	0	0	0	0	0	0	0	0
LOC105605893	532	382	393	294	717	332	198	370	29	96	170	585
LOC101122845	0	0	0	0	8	1	0	0	0	0	0	0
LOC105605892	12	16	39	18	4	1	26	61	0	2	6	22
LOC105605891	17	89	139	92	0	4	165	77	2	16	349	111
LOC101122584	8	1	30	81	3	5	47	78	6	15	34	43
LOC101122338	0	0	0	0	0	0	0	0	0	0	0	0
LOC101122088	0	0	0	0	0	0	0	0	0	0	0	0
LOC105605889	0	0	0	0	0	1	0	0	0	0	0	0
LOC101121837	0	0	0	0	0	0	0	0	0	0	0	0
LOC105614374	0	0	0	0	0	0	0	0	0	0	0	0
LOC105605887	0	0	0	0	0	0	0	0	0	0	0	0
LOC101120815	43	0	7	47	23	65	0	0	0	19	0	9
CYP11B1	0	0	0	0	0	0	0	0	0	0	0	0
LOC101120062	0	0	0	7	0	0	7	0	102	1438	32	0
LOC101119801	0	0	0	0	0	0	0	0	0	0	0	12
LOC105605886	14759	8172	2200	3567	9006	5530	2658	3562	527	2452	1002	3282
LOC105605885	1	0	0	0	0	0	0	0	0	0	0	0
LOC101119026	0	0	0	0	0	0	0	0	0	0	0	0
LOC101118768	0	0	0	0	4	0	0	0	0	0	0	0
LOC105605884	0	0	0	0	0	0	0	0	0	0	0	0
LOC105605882	0	0	0	0	0	0	0	2	0	0	7	0
LOC101118514	18	22	1	0	0	0	4	0	0	0	3	0
LOC101118343	0	0	0	0	1	0	0	0	0	0	0	0
LOC101118091	0	0	2	0	0	0	4	2	0	0	45	0
LOC101117831	0	0	0	0	0	0	0	0	0	0	0	0
LOC101117573	0	0	0	0	0	0	0	0	0	0	0	0
LOC105605880	0	0	6	2	0	0	6	0	0	0	2	0
LOC105605879	0	0	0	1	0	0	0	0	0	0	0	2
LOC101117316	0	0	0	0	0	0	1	0	0	0	0	0
LOC101117062	0	0	0	0	0	0	1	2	0	0	0	0
LOC105605878	0	0	0	0	0	0	0	0	0	0	0	0
LOC101116551	0	0	0	0	0	0	3	0	0	0	0	0
LOC101116295	0	0	0	0	0	0	0	0	0	0	0	0
LOC106992024	0	0	0	0	0	0	0	0	0	0	0	0
LOC106992023	916	2229	3671	3795	909	1048	7918	3173	14	20	6497	3026
LOC101115773	1799	1416	3108	2063	2241	1477	10507	4619	1590	8984	3217	1658
LOC106990623	0	0	0	0	0	0	0	0	0	0	0	0
LOC101115264	0	0	0	0	0	0	0	0	0	0	0	0
LOC101114501	22	0	0	0	0	0	0	0	0	0	0	0
NPFFR2	146	290	146	128	78	243	40	80	0	0	90	415
LOC101113997	0	0	0	0	0	0	0	0	0	0	0	0
LOC101113738	0	0	0	0	0	0	0	0	0	0	0	0
LOC105605876	0	0	0	2	0	0	0	0	4	1	0	0
LOC101113474	0	0	0	0	0	0	0	0	0	0	0	0
LOC105605873	0	0	0	0	0	0	0	0	0	3	0	3
LOC106990115	0	12	8	12	9	0	12	0	0	0	0	0
LOC105605871	0	0	0	0	0	0	0	0	0	0	0	0
LOC105605870	0	0	0	0	0	0	0	0	0	0	0	0
LOC101112961	0	0	0	0	0	0	0	0	0	0	0	0
LOC105605869	0	1	0	0	2	0	0	0	106	267	0	0
CRIP2	3	40	93	77	8	4	51	96	2	156	31	24
LOC101112462	3	0	52	53	0	23	40	21	0	79	61	2
LOC105605868	0	0	0	0	0	0	0	0	0	0	0	0
LOC105605867	0	0	0	0	0	0	0	0	0	0	0	0
LOC101112205	0	0	0	0	0	0	0	0	0	0	0	0
LOC101111946	0	0	0	0	0	0	0	0	2	0	1	1
S100A14	58	0	115	119	32	0	178	14	1293	9635	116	85
S100A13	0	0	4	4	0	0	0	1	0	0	0	0
LOC101110917	0	0	0	2	0	0	0	0	0	0	2	0
LOC105605865	0	0	0	0	0	0	0	0	0	0	0	0
LOC105613972	129	89	80	4	52	68	2	2	0	0	41	16
LOC105605864	739	640	3253	1335	907	468	2813	1151	209	1138	2458	1535
LOC105605863	0	0	0	0	0	0	0	0	0	0	0	0
LOC106992022	0	0	0	0	0	0	0	0	0	0	0	0
LOC101110131	812	218	662	778	616	245	2184	867	39	228	252	995
LOC106990272	790	289	11	0	186	0	97	55	125	64	628	153
LOC105605861	5	10	0	8	4	3	24	4	15	4	3	1
RASSF1	0	0	0	0	4	8	0	0	0	4	0	6
LOC101109601	0	0	0	0	0	14	0	0	0	0	0	0
LOC101109342	0	0	0	0	0	0	0	0	0	0	31	0
LOC105605859	0	0	0	0	0	0	0	0	0	0	0	0
LOC101109079	1584	3449	612	836	2006	659	2215	924	41	352	638	1576
LOC105605858	0	0	1	0	0	0	0	0	5	71	0	0
LOC106992021	0	0	0	0	0	0	0	0	0	0	0	0
LOC101108817	0	0	0	0	0	0	16	0	0	0	0	0
LOC105605857	857	332	626	940	495	396	312	549	24	69	258	828
LOC101108556	0	0	3	4	0	51	0	0	0	0	1	7
LOC101108294	0	0	0	0	0	0	0	0	0	0	0	0
LOC105605855	4	0	0	0	0	2	0	0	1	0	0	0
LOC106990161	0	0	0	0	1	0	0	0	0	0	11	0
LOC105605854	0	0	0	0	0	0	0	0	2	49	25	0
LOC105605853	0	0	0	0	0	0	0	0	0	12	0	0
LOC101108034	0	0	0	0	0	0	8	2	21	13	0	0
LOC101107770	521	581	83	198	445	356	106	299	24	58	171	247
LOC101107506	0	0	0	0	2	0	0	0	0	0	0	0
LOC101107260	0	4	10	44	0	9	12	66	36	168	23	4
LOC105605852	176	934	408	193	117	392	171	468	1093	9644	323	382
LOC105605851	0	0	0	0	0	0	0	0	0	0	0	0
LOC101107003	0	0	0	0	0	2	0	0	0	0	0	0
LOC106992020	1	2	0	0	0	0	2	1	0	0	0	3
LOC443442	0	5	23	4	0	1	17	17	0	0	0	2
LOC101106314	3	2	0	0	2	1	0	1	1	15	2	0
LOC105605850	0	0	0	0	0	0	0	0	0	0	0	0
LOC101106064	85	61	89	46	17	4	90	86	0	0	65	0
LOC101105809	4	0	7	13	1	1	0	0	1	7	14	2
LOC101105561	0	0	0	0	0	0	0	0	0	0	0	0
LOC105605849	0	0	0	0	0	0	0	2	0	0	1	0
LOC105605848	0	0	0	0	0	0	0	0	0	0	0	0
LOC101105315	0	0	0	0	0	0	0	0	0	0	0	0
LOC106992019	0	0	0	0	0	0	0	0	0	0	0	0
LOC101104816	0	0	0	0	0	0	0	0	0	0	0	0
LOC101104384	0	0	44	11	1	0	40	20	0	4	101	9
LOC101104135	0	0	0	0	0	0	0	0	0	0	0	0
LOC101103883	0	0	0	0	0	0	0	0	0	0	0	0
LOC101103633	0	0	0	0	0	0	0	0	0	0	0	0
LOC101103385	0	0	0	0	0	0	0	0	0	0	0	0
LOC106992018	0	0	0	0	0	0	0	0	0	0	0	0
LOC105605846	0	0	0	0	0	0	0	0	0	0	0	0
LOC101102132	5	4	6	3	5	1	8	6	0	2	64	53
LOC106992017	0	0	0	0	0	0	0	0	0	0	0	0
LOC105605845	0	0	0	0	0	0	0	0	0	0	0	0
LOC106990666	0	0	35	0	0	4	2	2	0	0	3	0
LOC101101878	4	33	0	2	1	0	18	1	0	1	18	0
LOC105605844	0	6	37	10	122	4	118	36	4	22	214	96
LOC101123196	124	229	1665	2178	18	47	737	936	0	98	2129	610
LOC101122934	0	0	0	0	0	0	0	0	0	0	0	0
LOC106992016	18	46	26	347	2	23	258	15	0	0	9	157
LOC101122678	0	0	0	0	0	0	0	0	0	0	0	0
LOC101121410	0	0	0	0	0	0	0	0	0	0	0	0
LOC101121923	0	0	0	0	4	0	0	0	0	0	0	0
LOC101121159	0	0	0	0	1	0	0	0	0	0	0	0
LOC106992014	0	4	0	0	0	2	0	0	0	0	0	0
LOC101120904	0	0	0	0	0	0	0	0	0	0	0	0
LOC106992015	0	0	0	0	0	0	0	0	0	0	0	0
LOC105605832	0	0	0	0	0	0	0	0	0	0	0	0
LOC105605833	0	0	0	39	0	0	0	0	0	0	4	0
LOC105605834	0	77	1	13	84	5	1	2	29	71	0	0
LOC105605831	0	1	0	0	0	1	0	0	0	0	2	0
LOC101120395	6	0	0	0	0	0	0	0	0	48	0	0
LOC105605830	0	0	0	4	0	0	2	0	0	0	0	0
LOC101119380	0	0	0	0	0	0	0	0	0	0	0	0
LOC101119122	0	2	0	0	0	0	0	0	0	0	0	0
LOC101120151	0	0	0	0	0	0	0	0	0	0	0	0
LOC101119891	0	0	0	0	0	0	0	0	0	0	0	0
LOC101119626	0	0	0	0	0	0	0	0	0	0	0	0
LOC105605829	0	0	0	0	0	0	0	0	0	0	0	2
LOC106992013	0	0	0	5	1	0	7	6	0	0	0	0
LOC106992012	4	0	0	2	0	0	0	6	0	0	1	0
LOC105605827	0	0	0	0	0	0	0	0	0	0	0	0
LOC101117830	0	0	0	0	0	1	0	0	0	0	0	0
LOC101117572	0	0	0	0	2	0	0	0	0	0	0	0
PLCXD1	0	0	0	0	0	0	7	5	1	16	6	0
GTPBP6	0	124	80	21	7	0	0	0	87	640	101	37
LOC105605825	0	1	0	7	0	0	0	0	1	84	3	0
LOC101116812	6	10	94	61	0	12	34	39	1	3	49	28
LOC101116294	0	0	0	0	0	0	0	0	4	0	0	0
LOC101116030	0	0	0	0	0	0	0	0	0	0	0	0
LOC105605824	0	0	0	0	0	0	0	0	0	0	0	0
LOC101115772	0	0	0	0	0	0	0	20	0	0	4	10
LOC101115352	0	0	0	0	0	0	0	0	0	0	0	0
LOC101115103	0	0	0	0	0	0	0	0	0	0	0	0
LOC105605823	0	0	0	0	0	0	0	0	0	0	0	0
LOC101114852	1	0	0	1	0	3	0	0	0	0	0	0
LOC101114595	0	5	0	2	0	1	0	0	0	0	0	1
LOC101114089	77	474	274	480	122	95	178	518	0	0	104	188
LOC105612642	0	0	0	0	0	0	0	0	0	0	0	0
LOC101113831	17	0	14	45	0	22	0	24	0	7	20	0
GRIN1	0	0	1	0	0	0	1	0	0	0	0	4
LOC105605822	0	0	8	0	0	0	0	7	0	11	1	10
MAN1B1	0	0	0	0	0	1	0	1	1	0	1	0
LOC105605820	0	0	0	0	0	0	0	0	0	0	0	0
LOC105612850	0	0	0	0	0	0	0	0	0	0	0	0
LOC101112797	0	0	0	0	0	0	0	0	0	0	0	0
LOC101112548	0	0	0	0	0	0	0	0	0	0	0	0
LOC101112298	0	2	5	0	0	0	0	0	0	83	0	0
LOC105605819	16	0	60	23	0	0	2	20	39	167	26	3
LOC105605818	5	0	4	26	3	2	49	17	61	82	6	42
LOC101112038	30	79	1	0	0	0	15	0	0	0	15	0
LOC106990745	226	770	481	611	825	824	1040	959	49	72	252	736
LOC101111529	0	0	0	0	0	0	0	0	0	0	0	0
LOC106992010	0	0	4	0	0	0	0	0	0	0	0	0
LOC101111004	0	0	0	0	0	0	8	0	0	0	0	0
LOC105605814	0	0	0	0	2	0	0	0	0	0	0	0
LOC101110486	0	0	0	0	0	0	0	0	0	0	0	0
PHPT1	0	0	1	0	0	0	0	3	6	36	1	0
LOC101109683	0	0	0	0	4	0	0	0	0	0	0	0
LOC101109425	0	0	0	0	0	2	0	0	25	2	0	0
LOC101108897	2	0	0	2	3	5	0	0	0	0	0	2
LOC101108638	0	0	0	0	0	0	0	0	0	0	0	0
LOC101108374	0	1	26	12	0	0	10	17	0	1	27	7
LOC101108115	0	0	0	0	0	0	0	0	0	0	0	0
LOC101107851	782	764	2185	180	1174	1032	23	1055	3	23	3295	1556
LOC105605811	2	0	0	0	0	0	0	0	0	0	0	0
LOC106992009	0	0	0	0	0	0	0	0	0	0	0	0
LOC101107340	0	0	0	0	2	0	1	0	0	0	4	0
LOC101107080	0	0	134	116	0	29	174	54	0	15	101	32
LOC101106575	0	0	14	0	2	0	0	0	0	0	12	11
LOC105605810	0	0	0	0	0	0	0	0	0	22	0	15
LOC105605809	92	71	217	85	115	132	196	317	2	65	94	344
LOC101106063	166	35	956	1797	28	9	583	975	0	13	1235	863
LOC101105560	0	0	0	2	49	0	0	0	0	0	0	30
LOC101105314	0	0	0	0	0	0	0	0	0	6	0	0
TRNAG-CCC	70	31	18	25	10	25	4	7	4	19	23	15
LOC105605808	2013	1256	1359	1261	1422	1856	1542	1630	244	701	1751	1514
LOC101104893	0	0	9	1	0	10	0	0	0	0	20	16
LOC101104643	0	0	0	0	28	0	0	0	0	0	0	2
LOC105605807	0	0	3	13	0	0	4	3	0	0	0	1
LOC101104133	6	0	23	7	0	0	51	69	8	24	70	4
LOC101103631	59	0	214	203	0	86	99	140	4	56	173	50
LOC105605805	0	4	4	8	0	0	0	0	0	0	2	7
LOC101103383	182	265	14	1730	10	707	0	1508	0	0	1224	1445
LOC101103134	0	0	0	0	0	0	11	0	0	0	0	0
LOC101102883	0	0	0	0	0	0	0	0	0	0	0	0
LOC106992007	0	1	0	0	0	6	0	0	0	7	0	0
GML	0	0	7	0	0	11	35	5	0	52	0	0
LOC101102377	10	0	0	0	0	0	0	0	0	0	0	0
LOC106990160	0	0	1	0	0	0	2	0	0	0	0	0
LOC101101876	0	0	0	0	8	0	0	0	0	0	0	0
LOC101123451	0	0	8	0	0	0	619	22	0	0	159	0
LOC101123194	0	0	0	0	0	0	0	0	9	0	0	0
LOC101122932	821	2973	4198	7524	1155	1111	4600	3955	14	376	2138	1179
LOC105605802	0	0	10	0	4	58	1	0	6	39	0	3
LOC105605801	2	0	17	16	10	1	54	34	0	0	0	4
LOC106990725	0	0	0	0	0	0	0	0	0	0	0	0
TMEM185A	698	1208	3116	5713	164	335	4112	2815	6	242	3986	1876
LOC101121666	0	0	0	0	0	0	0	0	0	0	0	0
LOC105605800	0	0	0	0	0	0	0	0	0	0	0	0
LOC101121157	2232	2887	3911	283	3560	2150	469	2831	1149	7385	8298	3368
LOC101120902	0	0	0	0	0	0	0	0	0	0	0	0
LOC101120643	0	0	0	0	0	0	0	0	0	0	0	0
LOC101120393	4	0	0	0	14	0	0	0	0	0	0	1
LOC105605799	3	2	3	9	14	4	9	23	0	0	10	2
LOC106992006	6673	4087	23325	25554	9258	12521	246	16607	9	17	24622	43652
LOC101119889	0	0	0	0	0	0	0	0	0	0	0	0
LOC105605798	0	1	136	233	86	28	139	16	4	0	2	381
LOC101119624	0	0	0	0	0	0	0	0	0	0	0	0
LOC105605794	0	0	0	6	0	14	4	0	18	28	6	2
RHOT2	70	758	402	129	19	68	108	377	73	1360	146	202
LOC105605793	0	0	0	0	0	0	0	0	0	0	0	0
LOC105605792	0	0	0	0	0	0	0	0	0	0	0	0
LOC101118857	0	0	0	0	0	0	0	0	0	0	0	0
LOC101118594	0	0	19	0	0	0	3	0	0	0	57	6
LOC105605791	0	0	0	0	0	0	0	0	0	0	0	0
LOC106990686	0	0	0	0	0	0	0	0	0	0	0	0
LOC101117828	0	0	0	0	0	0	0	0	0	0	0	0
LOC105605790	0	0	0	0	0	0	0	0	0	0	0	1
LOC101117313	14	0	0	0	0	0	0	0	0	0	0	0
LOC101117059	0	0	0	0	0	0	0	0	0	0	0	0
LOC101116548	516	271	1185	400	126	204	444	832	48	324	2984	1898
LOC101116292	0	0	0	0	0	0	0	0	0	0	0	0
GNLY	0	0	0	0	0	0	0	0	0	0	0	0
LOC101115518	0	0	0	0	0	0	0	0	0	0	0	0
LOC101115262	0	0	0	0	0	0	0	0	0	0	0	0
LOC101115009	0	0	1	4	0	0	0	0	2	37	0	2
LOC105605785	0	4	0	1	0	1	2	0	2	14	0	0
LOC101114758	0	0	0	26	0	0	1	0	0	0	0	19
LOC101114499	26	342	60	16	4	18	5	20	0	24	55	96
LOC443475	23	141	54	40	1	13	0	8	0	33	79	77
LOC105605783	0	0	0	0	0	0	0	0	0	0	0	0
LOC101113995	0	0	0	0	0	0	0	0	0	0	0	0
LOC101113736	0	0	0	0	6	0	0	0	0	0	0	8
LOC101113472	62	22	115	33	78	76	94	97	13	14	75	119
LOC101113211	0	0	482	265	0	106	364	240	0	6	2	238
LOC106992004	0	0	0	0	0	0	0	0	0	0	0	0
LOC105605781	0	0	0	0	0	4	0	0	0	0	0	0
LOC105605780	0	0	0	0	0	0	0	6	0	0	0	0
LOC106992003	578	791	125	121	663	515	789	246	3	17	101	852
LOC101112959	11119	9847	2287	1279	10057	7017	2261	3467	330	1763	1991	4109
LOC101112460	89	109	821	889	193	173	1671	1025	0	32	559	594
LOC106990275	0	0	0	0	0	0	0	0	0	0	0	0
LOC101111944	0	0	2	5	0	0	0	0	0	0	2	0
LOC101111695	14	1	22	9	3	5	0	31	0	6	0	1
LOC101111433	0	0	0	0	2	8	0	1	0	0	0	0
LOC105605777	73	22	1	0	34	0	3	2	0	1	0	0
ABCA2	0	0	67	79	0	0	40	84	0	0	30	80
NPDC1	4	0	14	0	5	13	23	4	0	2	48	24
ENTPD2	0	0	21	0	0	0	0	6	1	35	0	2
LOC105605775	0	6	25	88	0	0	30	91	40	85	90	52
LOC101110658	0	0	2	8	0	0	0	6	0	0	0	0
LOC101110399	0	0	0	0	0	0	0	0	0	0	0	0
LOC106992002	0	0	0	0	0	0	0	0	0	0	0	0
LOC101109599	0	0	0	2	0	0	1	2	0	0	1	0
LOC105605773	0	0	0	0	0	0	0	0	0	0	1	0
LOC101109077	75	0	226	41	36	35	0	0	0	0	361	192
LOC105605772	50	0	0	47	25	6	3	7	0	2	0	5
LOC106992001	0	0	0	13	0	0	6	0	5	0	106	0
LOC101108554	0	0	0	0	0	0	0	0	0	0	0	9
LOC101108292	0	0	0	0	0	0	0	0	0	0	0	0
LOC101108032	6	57	9	0	40	35	4	18	2	2	11	13
LOC101107504	0	2	0	0	0	9	0	0	10	200	0	0
LOC101107001	0	0	6	7	0	0	0	0	0	0	0	0
LOC105614568	0	0	0	0	0	0	0	0	0	0	0	0
LOC101106498	1	1	45	0	0	0	0	31	6	1	1	5
LOC105605771	0	0	0	0	0	0	0	0	0	0	0	0
LOC101105728	0	0	8	1	0	0	20	0	0	0	97	32
LOC105613787	0	1	0	0	0	0	0	0	0	0	0	0
LOC105605770	0	0	0	0	0	0	0	0	0	0	0	0
LOC101104465	0	0	0	0	1	0	0	0	0	0	0	0
LOC101104970	0	0	0	0	0	0	0	0	0	0	0	0
LOC101104213	0	0	0	0	0	0	0	0	0	0	0	0
LOC101104723	0	0	0	0	0	2	0	0	0	0	0	0
LOC101104051	2298	565	287	21	1206	623	53	29	218	1351	26	42
LOC101103794	0	0	0	0	0	0	0	1	0	0	0	0
LOC101103547	0	0	0	0	2	0	0	0	0	0	0	200
LOC105605768	0	0	17	5	0	2	18	6	0	0	23	0
LOC105605767	0	0	0	0	0	0	0	0	0	0	0	0
LOC101103050	0	0	0	0	0	0	0	0	0	0	0	0
LOC101103304	0	0	3	0	0	0	3	0	0	0	3	0
LOC101102796	2	0	1	0	0	0	9	3	0	0	0	0
LOC101102549	12	6	22	22	21	11	29	39	2	11	13	8
LOC105605766	0	0	0	0	0	0	0	0	0	0	0	0
LOC101102047	0	0	60	2	0	53	0	0	1	68	127	0
UGT1A9	0	0	0	0	0	0	0	0	0	0	0	0
UGT1A6	0	1	0	0	0	0	0	0	0	0	0	0
UGT1A4	0	0	0	0	0	0	0	0	0	0	0	0
UGT1A3	0	0	0	0	0	0	0	0	0	0	1	0
UGT1A1	0	0	0	0	0	0	0	0	0	0	0	0
LOC106990771	0	0	0	0	0	0	0	0	0	0	0	0
LOC101122337	0	0	0	0	0	0	0	0	0	0	0	0
LOC101122087	0	0	0	0	4	14	0	2	0	0	0	0
LOC101121836	0	0	0	0	0	0	0	0	0	0	0	0
LOC101121581	0	0	0	0	0	0	0	0	0	0	0	0
LOC101121328	0	0	0	0	0	0	0	0	0	0	0	0
LOC101121077	2	0	0	0	0	0	0	0	0	0	0	0
LOC101120814	0	0	0	0	0	0	0	0	0	0	0	0
LOC101120558	0	0	0	0	0	0	0	0	0	0	0	0
LOC101120309	0	0	0	0	0	0	0	0	0	0	0	0
LOC101120061	0	0	0	0	0	0	0	0	0	0	0	0
LOC101119800	2	0	0	0	1	1	0	0	0	0	0	0
LOC106992000	0	0	0	0	0	0	0	0	0	0	0	0
LOC101119287	1448	1266	725	487	1579	851	301	632	33	284	2757	1713
LOC101119025	0	0	0	1	0	0	0	0	0	0	0	0
LOC106991999	16	0	2	0	0	0	0	0	8	13	0	0
LOC101118767	6	0	17	9	0	0	0	0	6	0	0	0
LOC105605763	0	0	0	0	0	0	0	0	0	0	0	0
LOC105605761	0	0	4	2	0	0	0	0	0	0	0	0
LOC443441	0	20	5	37	9	13	9	30	0	0	78	14
LOC101117998	0	0	0	0	0	0	0	0	0	0	0	0
LOC101117738	0	0	0	0	0	0	0	0	0	0	0	0
LOC101117483	0	0	0	0	0	0	0	0	0	0	0	0
LOC105605760	0	0	0	0	0	0	0	0	0	0	0	0
LOC101116970	0	0	1	0	0	0	0	0	0	0	0	0
LOC101116713	0	0	2	0	0	0	0	0	0	0	0	1
LOC101116461	0	0	0	0	0	0	0	0	0	0	0	0
LOC101115440	0	0	0	0	0	0	0	0	0	0	0	0
LOC101115194	0	0	0	6	0	1	0	0	0	0	0	0
LOC105605759	0	0	0	0	0	0	0	0	0	0	0	0
LOC105605758	0	0	0	0	66	0	10	0	0	0	0	0
LOC106990727	0	0	0	0	0	0	0	0	0	0	0	0
LOC101114177	0	0	0	0	0	0	0	0	0	0	0	0
LOC101105526	0	0	0	0	0	0	0	0	0	0	0	0
LOC101113921	0	0	0	0	0	0	0	0	0	0	0	0
LOC101113398	0	0	0	3	0	0	0	0	0	0	0	0
LOC105605755	0	0	3	21	2	0	15	17	0	0	5	22
LOC101113136	0	4	6	12	6	2	0	11	0	0	4	6
LOC105605752	1126	1728	2047	693	973	1309	3227	959	140	1291	1356	1135
LOC106990152	0	0	0	0	0	0	0	0	0	0	0	0
LOC101112459	0	0	0	0	0	0	0	0	0	8	0	4
LOC101112202	0	0	0	0	0	0	0	0	0	0	0	0
LOC101111943	0	0	0	0	0	0	0	0	0	0	0	0
LOC105605750	0	0	0	0	0	0	0	0	0	0	0	0
LOC101111694	6	4	5	1	0	1	1	0	0	22	11	4
LOC105605749	4	12	13	4	8	1	20	7	5	37	36	6
LOC101111432	29	61	144	287	24	27	150	51	4	19	80	129
LOC101111168	0	0	0	0	4	2	0	0	0	0	0	0
BSP5L	0	0	0	0	0	0	0	0	0	0	0	0
LOC101110657	319	2014	4334	4163	1118	706	8186	3877	4	2	3899	2212
LOC105605748	0	0	0	0	0	0	0	0	0	0	0	0
LOC105612800	0	24	13	34	11	10	0	20	0	0	0	14
LOC101110128	7467	9111	6518	4785	11588	6058	1984	4406	108	1406	12541	15734
LOC101109598	0	0	0	0	0	0	0	0	0	0	0	0
TRNAD-GUC	0	0	0	4	0	0	0	2	0	0	0	0
TRNAG-UCC	0	3	24	7	1	7	17	50	2	1	15	15
TRNAE-CUC	0	0	0	0	25	2	0	0	0	3	0	0
LOC105605745	0	0	0	1	0	0	4	6	0	0	0	0
LOC105605744	1359	1981	1336	185	1088	551	58	136	0	16	6464	936
LOC101108463	11	22	53	1	23	11	0	7	12	7	669	40
LOC106991998	0	0	0	0	0	0	0	0	0	0	0	0
LOC105605743	0	0	0	0	0	0	55	4	0	0	0	27
LOC101108031	125	205	1483	1031	17	110	843	944	9	100	2189	492
RENBP	61	126	0	0	2	36	0	9	201	1659	27	0
NAA10	124	423	824	710	430	94	373	876	289	2492	598	356
ARHGAP4	0	0	97	140	0	0	14	48	0	0	93	36
AVPR2	0	0	0	0	0	0	0	0	0	0	0	1
ASL	26	219	59	78	8	61	77	163	116	621	293	160
LOC105605742	0	0	0	2	0	0	0	0	0	0	0	2
LOC105605741	87	239	412	154	176	80	267	506	10	78	515	188
LOC101106152	0	0	0	0	6	0	0	0	0	0	1	0
LOC106991997	41	0	3	0	6	16	0	3	0	0	54	13
LOC101105894	0	0	0	0	2	0	0	0	0	0	0	0
LOC105605739	0	0	0	0	0	0	0	0	0	0	0	0
LOC101105640	0	3	2	0	0	5	10	61	0	0	5	0
LOC101105395	0	0	0	0	0	0	0	0	0	0	0	0
LOC101105142	0	0	0	0	3	2	0	0	1	4	0	0
ZNF273	13996	12332	5493	5515	13190	9524	10760	7775	416	1958	3413	10137
DNAJB8	0	0	10	0	3	0	0	0	0	0	0	0
LOC101104132	17	0	13	0	0	0	2	7	0	15	8	14
LOC101103880	0	0	0	0	0	0	0	0	0	0	0	0
LOC101103630	0	0	0	0	0	0	0	0	0	0	0	0
LOC101103382	0	0	0	0	0	0	0	0	0	0	0	0
LOC101103133	0	0	0	0	0	0	0	3	0	0	3	0
LOC101102882	0	0	0	0	0	0	0	0	0	0	0	0
LOC106991996	0	2	1	0	0	0	9	2	0	0	0	0
LOC101102376	0	0	0	0	0	0	0	0	0	0	0	0
LOC101101875	0	0	0	0	0	0	0	0	0	0	0	0
LOC105605737	0	0	0	0	0	0	0	0	0	0	0	0
LOC101123450	0	0	0	0	0	0	0	0	0	0	0	0
LOC101123193	0	0	0	0	0	0	0	0	0	0	0	0
LOC101122931	0	0	0	0	0	2	0	0	0	0	0	33
LOC101122675	0	0	0	0	0	0	0	0	0	0	0	0
LOC101122422	0	0	0	0	0	0	0	0	0	0	0	0
LOC101122175	0	0	0	0	0	0	0	0	0	0	0	0
LOC101121920	0	0	0	0	0	0	0	0	0	0	0	0
LOC105605734	0	0	0	0	1	0	0	0	0	0	0	0
LOC105605733	0	0	2	2	0	2	2	2	0	21	5	7
MLPH	1	0	23	135	0	0	6	0	0	0	0	0
LOC101121407	0	0	0	0	0	0	0	0	0	0	0	0
LOC106990731	0	0	11	3	0	0	3	7	0	0	0	14
LOC101120901	0	0	0	0	0	0	0	31	0	0	0	0
LOC105605730	0	0	0	0	0	0	0	0	0	0	0	0
LOC101120642	0	0	0	0	0	0	0	0	0	0	0	0
LOC101120392	9	8	2	90	0	0	0	0	0	0	19	1
DQA	156	131	0	1	3	0	0	0	0	0	0	0
LOC101119888	0	0	0	0	0	0	0	0	0	0	0	0
LOC101119623	0	0	0	0	0	0	0	0	0	0	0	0
CKB	6	169	1622	865	36	100	483	545	5580	29735	648	802
LOC101119120	0	0	0	0	0	0	0	0	0	0	0	0
PABPC5	62	104	385	161	165	0	382	288	0	0	112	129
LOC101105478	0	0	3	0	0	0	0	0	0	0	0	0
LOC101113207	0	0	0	0	0	0	0	0	0	0	0	0
LOC101112115	0	0	0	0	0	0	0	4	0	0	8	7
LOC105605661	21	99	104	302	65	20	166	147	0	6	101	53
LOC105611277	180	366	335	413	234	145	316	335	1	34	160	100
PCDH11X	0	0	0	0	0	0	0	0	0	0	0	0
LOC101105223	0	0	0	0	0	0	0	0	0	0	0	0
LOC101104722	0	0	0	0	0	0	0	0	0	0	0	1
LOC105605726	0	0	0	0	0	0	0	0	0	0	0	0
LOC101104464	0	0	0	0	0	0	0	0	0	0	0	0
LOC101104212	0	0	0	0	0	0	0	0	0	0	0	0
LOC101103955	0	2	0	0	0	0	0	12	0	0	0	0
RPA4	0	77	20	46	0	0	36	14	12	54	16	0
LOC105605656	0	0	10	5	0	0	0	6	0	0	2	3
DIAPH2	681	170	1725	754	392	839	1377	972	72	90	1177	850
LOC101103457	0	0	0	2	0	1	2	6	0	0	1	1
LOC101111345	67	36	52	40	53	63	63	81	1	28	30	18
LOC101103217	0	0	0	0	0	0	0	0	0	0	0	0
LOC101102964	0	30	0	0	0	0	0	0	0	0	0	0
LOC101102706	0	0	0	0	0	0	0	0	0	0	0	0
LOC101102461	0	0	0	0	0	0	2	0	0	0	0	0
LOC101102211	14	7	52	50	24	25	139	82	46	1409	28	52
PCDH19	1309	3223	6470	11876	3023	2300	9607	5398	0	9	14233	4520
TNMD	0	0	0	0	0	0	2	0	0	0	0	0
TSPAN6	154	0	369	178	212	190	304	231	413	5845	162	81
SRPX2	0	0	2	0	0	0	17	0	12	494	46	0
LOC101109594	0	0	0	0	0	0	0	0	0	0	0	0
LOC101109336	0	0	0	0	12	0	0	0	2	4	0	0
LOC101123536	0	0	0	0	0	2	0	0	0	0	0	0
GPRASP1	0	0	0	0	44	67	0	0	1	4	16	0
BHLHB9	202	233	145	179	138	37	954	397	18	35	229	463
ARMCX5	625	837	335	31	928	36	141	350	72	419	213	150
LOC101122504	4	0	0	0	0	0	0	0	0	0	0	0
LOC101122258	1405	3971	4350	3144	3121	1096	1070	638	30	118	890	476
BEX5	0	0	0	16	0	0	0	0	0	4	12	0
TCEAL2	0	0	2	7	0	0	28	0	0	4	0	0
TCEAL6	0	0	0	0	0	0	0	0	0	0	0	0
ZMAT1	0	0	31	0	0	0	14	0	0	0	0	0
LOC101120992	0	0	0	0	0	0	6	0	0	0	171	0
LOC105605650	0	0	0	0	0	0	0	0	0	0	0	0
ARMCX2	188	160	160	1157	172	66	6	70	0	0	2903	1332
ARMCX3	0	4	0	2	8	0	0	0	0	0	113	66
LOC101106998	0	0	0	0	0	0	0	0	0	0	0	0
LOC101120732	0	0	0	0	0	0	0	0	0	0	0	0
ARMCX1	0	0	0	0	0	0	0	0	0	0	0	0
LOC105605648	0	0	75	0	0	0	0	0	34	431	0	0
ARMCX4	0	0	0	0	0	0	1	0	0	2	0	0
LOC101119964	0	0	0	0	0	0	0	0	0	0	0	0
HNRNPH2	341	1544	1291	1204	772	766	1457	1037	72	1045	684	698
GLA	528	552	203	806	299	312	182	145	53	361	3108	988
RPL36A	25	66	42	5	74	40	65	81	64	400	55	106
BTK	64	6	14	1	52	18	129	2	30	345	119	25
TIMM8A	3108	3866	1819	1706	4785	3000	3900	2052	1156	9493	240	848
TAF7L	36	0	0	20	0	0	0	22	6	0	0	0
DRP2	0	0	0	0	0	0	25	0	0	0	0	0
CENPI	1157	2025	1465	1755	2795	2020	2934	1190	121	838	2264	2075
TMEM35	1030	681	2474	1473	370	596	3278	438	0	0	1261	1181
TRMT2B	2	0	11	0	2	0	0	2	4	0	0	0
ARL13A	0	2	0	0	0	0	0	0	0	0	0	0
XKRX	230	461	1617	1001	218	129	1494	1227	10	7	1411	353
NOX1	53	0	2	67	0	26	2	5	2	0	48	0
CSTF2	886	1089	5605	3192	958	851	6814	3272	221	1345	1663	1453
LOC105605645	5	4	0	49	0	2	22	8	2	0	4	0
LOC105605724	0	0	0	0	0	0	0	2	8	1	0	4
SYTL4	1760	2508	10738	22723	1966	2023	16297	14085	38	442	6033	9704
LOC105605644	0	159	0	18	1	80	23	24	3	150	6	47
LOC105605643	0	240	0	27	34	18	1	13	1	67	9	75
LOC101118931	0	246	2	0	0	0	86	0	0	0	0	181
LOC105605642	0	0	0	0	0	0	1	0	0	0	0	0
SERPINA7	0	0	0	0	0	0	0	0	0	0	0	0
NRK	126	248	287	287	76	441	917	449	0	0	673	394
LOC101102208	0	0	0	0	0	0	0	0	0	0	0	0
LOC105605641	0	0	0	0	26	0	0	8	6	71	0	0
IL1RAPL2	177	199	1533	1137	135	291	1178	872	0	0	259	373
LOC101118678	3	0	0	0	0	0	0	0	0	0	0	0
LOC105605640	0	0	406	171	0	0	10	258	4	14	91	0
LOC101123532	0	2	3	1	2	0	0	1	0	0	0	0
ESX1	62	34	68	4	0	0	22	22	0	0	116	44
FAM199X	2	134	321	312	228	161	876	727	44	132	492	228
LOC105605638	0	0	0	0	0	0	1	5	0	4	0	0
ZCCHC18	0	0	0	5	0	0	52	0	0	0	5	0
SLC25A53	0	0	632	862	154	38	104	334	4	2	229	53
LOC101122255	0	21	52	108	47	9	18	49	0	7	428	88
LOC101117912	51	42	67	110	39	33	56	18	0	0	947	114
TRNAH-AUG	0	0	0	0	2	1	0	0	0	0	0	0
CYSLTR1	0	0	0	0	0	0	20	0	0	0	0	0
LOC101121750	30	0	10	23	0	0	26	0	0	0	13	0
RAB9B	0	0	4	0	0	0	0	0	0	0	0	0
PLP1	0	0	0	0	0	0	0	0	0	0	0	0
GLRA4	247	964	969	779	712	389	1202	783	0	0	829	778
MORF4L2	2930	5215	5147	30662	2936	4174	62685	21452	1803	14917	8355	18716
TCEAL1	0	0	0	0	0	0	12	4	0	0	0	0
LOC101117654	0	0	0	2	0	0	17	0	0	0	0	0
TCEAL4	4	2	19	60	4	0	188	13	10	57	0	19
LOC105605637	0	0	0	0	0	0	16	0	0	0	0	0
LOC105605636	197	80	791	364	246	158	581	398	26	74	40	419
BEX4	0	58	46	91	44	0	129	103	3	63	150	0
TRNAE-UUC	129	62	15	6	62	61	14	33	20	106	39	52
TCEAL8	659	1680	1320	1354	1988	1492	2297	2422	534	2059	1042	765
LOC105605633	0	0	0	0	0	0	0	0	14	10	0	0
BEX2	0	14	2	4	31	2	12	2	28	72	0	0
TCEAL7	0	0	0	0	0	0	0	0	0	0	0	0
WBP5	0	0	0	0	0	0	0	0	2	0	0	0
NGFRAP1	46	0	58	18	56	24	63	30	0	0	54	36
LOC105601901	0	0	0	0	0	0	0	0	0	0	0	0
LOC101117144	0	2	0	0	0	0	0	0	0	0	0	0
LOC101116890	0	0	0	1	0	0	56	0	0	8	0	0
CXHXorf57	0	0	28	0	0	0	5	0	0	0	2	0
RNF128	234	1170	669	365	558	283	517	222	16	30	2078	334
LOC105610402	28	0	2	0	0	7	0	0	0	0	5	1
TBC1D8B	1326	1676	567	123	1263	1258	942	775	104	380	1799	222
RIPPLY1	0	0	0	0	0	16	0	0	0	0	0	0
CLDN2	0	0	0	0	0	0	0	0	0	0	237	0
MORC4	615	160	297	395	144	164	953	458	2	6	985	446
RBM41	662	1175	1927	2161	958	325	2768	1543	54	701	1234	1578
NUP62CL	0	0	30	71	1	0	34	22	0	0	0	62
PIH1D3	0	0	0	0	0	0	6	0	0	0	0	0
FRMPD3	0	4	0	6	8	0	0	6	0	0	70	0
PRPS1	63837	110399	13313	2019	95146	47421	592	20471	3882	17002	12929	5300
TSC22D3	97	47	68	36	8	0	151	77	6	0	44	64
MID2	417	582	609	552	362	484	1773	1466	2	0	491	518
LOC105605627	110	50	5	0	0	0	48	0	4	128	0	6
TEX13B	0	0	4	0	0	0	60	0	1	0	160	0
LOC105605626	0	0	0	0	0	0	2	0	0	0	1	0
VSIG1	44	0	40	59	41	0	58	48	6	162	74	39
PSMD10	181	269	73	57	518	195	135	94	17	113	52	60
ATG4A	1480	3486	2220	1765	3251	2227	3519	3519	83	494	749	1495
COL4A6	0	100	222	224	2	36	177	361	0	0	119	104
COL4A5	56	57	78	105	10	46	148	45	0	0	20	2
IRS4	0	0	18	15	0	0	87	75	0	0	79	0
LOC101114850	0	13	7	39	0	33	16	4	0	0	155	314
GUCY2F	0	0	28	2	0	25	237	41	3	0	0	0
NXT2	201	580	81	65	421	97	188	133	5	34	270	258
KCNE5	0	0	0	0	0	0	0	3	0	0	0	5
ACSL4	2157	8885	3218	3056	4849	1500	5118	2690	1450	8143	2546	1490
LOC105605623	0	0	0	0	0	0	4	0	0	0	0	20
TMEM164	70	118	108	48	88	76	53	28	190	442	109	7
LOC105605723	12	28	249	316	4	107	353	125	6	2	100	254
AMMECR1	0	39	48	17	83	0	75	32	108	248	3	6
RGAG1	38	0	236	197	3	38	164	175	0	8	346	253
CHRDL1	76	487	46	0	1427	52	7	0	0	0	14	0
PAK3	740	2712	5793	6634	1149	1305	6927	4944	0	10	2832	1793
CAPN6	0	0	0	0	0	0	2	0	2	0	0	0
DCX	0	0	40	38	19	106	44	52	0	0	40	0
LOC105601962	0	0	0	0	0	0	0	0	0	0	0	0
LOC101113047	36	168	790	682	68	42	352	845	0	0	350	348
LOC105605620	0	0	0	0	0	0	0	0	0	0	0	0
LOC105612323	13	42	20	8	24	35	27	19	0	0	8	3
ALG13	3439	5376	9126	16794	4412	3785	13557	9448	77	1079	9431	6375
TRPC5OS	79	39	93	128	24	53	273	163	0	0	217	181
TRPC5	0	0	6	6	0	0	7	19	0	0	0	0
LOC105605618	0	0	0	0	0	0	0	0	0	0	0	0
LOC101112296	0	0	0	0	0	0	0	0	0	0	0	8
LOC101112036	0	0	0	0	0	0	0	0	0	0	0	0
LHFPL1	0	0	0	0	0	0	6	0	0	0	0	0
AMOT	1813	1560	4237	5256	909	841	8512	3717	372	864	5210	3413
LOC101111262	0	0	10	0	0	0	5	0	0	0	0	0
LOC101108550	0	0	0	0	0	0	0	0	0	0	0	0
LOC106990380	0	0	0	0	0	0	36	0	0	0	0	0
RBMX2	183	151	75	62	303	103	180	228	5	26	281	108
LOC106991984	0	0	0	0	0	0	0	0	0	0	0	0
LOC101110213	12	0	4	2	0	0	0	3	2	0	0	2
KLHL4	104	1067	298	801	204	304	857	551	0	0	22	290
IL13RA2	0	34	0	0	0	0	30	1	0	0	0	0
LRCH2	0	0	0	0	0	0	0	0	13	4	0	0
PLS3	1261	3417	1239	710	2631	598	136	112	298	3411	3867	211
LOC105605616	78	166	528	1368	461	254	667	882	0	0	720	373
SLC6A14	0	0	149	78	0	17	66	35	1	44	0	27
CT83	146	294	1534	1452	738	420	2809	1457	0	2	360	1332
LOC101109154	0	0	0	0	0	0	0	0	0	0	0	0
LOC101108895	0	0	0	0	0	0	0	0	0	0	0	0
LOC101108636	0	0	57	2	0	2	33	22	0	0	0	0
LOC106990692	8	0	36	0	0	22	2	0	4	0	12	11
LOC101106147	0	0	0	0	0	0	0	0	0	0	0	1
LOC101105888	0	0	0	0	0	0	0	0	0	0	0	0
KLHL13	183	248	144	15	35	0	181	82	35	327	101	0
WDR44	214	278	1304	1864	480	290	3386	1427	149	893	1815	567
LOC105605613	0	13	20	28	25	45	26	70	0	11	6	74
DOCK11	175	0	252	323	0	190	333	198	4	0	370	178
AGTR2	0	0	0	0	0	0	20	0	0	0	2	0
LOC101107849	0	0	0	0	0	0	0	0	0	0	0	0
IL13RA1	0	480	395	769	325	84	1325	352	39	720	286	336
ZCCHC12	862	1665	1054	4048	884	200	931	130	0	0	5950	272
LOC105605611	0	0	0	12	43	0	0	0	3	96	0	1
LONRF3	38	180	501	498	344	0	480	478	4	10	810	73
LOC101106831	0	0	0	0	0	0	0	0	0	6	16	0
KIAA1210	0	0	0	21	0	0	1	0	0	0	0	0
PGRMC1	376	669	1229	636	294	341	1160	690	15	125	1355	229
LOC101106061	1402	2543	11422	7218	1913	1367	9687	3863	0	108	13721	5136
LOC101105806	0	0	0	0	0	0	0	0	0	0	0	0
LOC105610137	44	4	6	0	29	34	1	6	12	71	4	3
LOC105605610	0	0	0	0	0	0	0	0	0	0	0	0
SLC25A43	0	0	7	2	32	0	3	2	27	195	0	0
SLC25A5	194	403	566	557	467	253	707	769	311	2244	709	494
CXHXorf56	5197	10332	12695	16714	9007	10034	11631	16374	107	1477	6598	15292
UBE2A	3266	10698	11039	15694	4212	3163	11975	12724	69	717	12147	10418
NKRF	108	269	58	43	557	216	10	256	76	824	286	243
LOC105605609	4	2	3	0	10	9	3	9	3	1	4	3
SEPT6	170	0	50	51	32	12	10	13	0	0	259	21
SOWAHD	0	0	0	0	0	3	0	0	0	0	0	0
RPL39	30	24	77	16	90	58	98	201	16	118	173	338
LOC101102291	8	13	2	47	35	12	3	1	0	3	5	6
UPF3B	2279	5159	1272	1725	9798	2513	4174	2571	585	3549	2550	2883
LOC105605607	2	0	0	3	38	140	0	1	16	58	0	0
RNF113A	978	1565	1511	1666	2717	1235	1287	2985	315	2929	9468	2065
NDUFA1	437	465	67	19	921	518	209	287	345	1424	107	222
AKAP14	0	3	0	0	27	0	0	6	0	0	0	0
NKAP	370	291	1426	529	403	128	1304	918	198	1860	562	215
LOC106990442	0	0	0	0	0	0	4	0	0	0	0	0
LOC101104563	0	4	20	16	42	4	2	224	0	1695	34	10
LOC105605605	0	0	0	0	0	0	0	0	0	0	0	0
LOC105605606	93	509	516	296	302	198	1211	778	122	1195	276	542
TRNAS-AGA	41	6	1	5	3	1	0	0	0	0	14	0
ENOX2	522	749	1320	3442	282	409	1789	1440	91	177	941	1043
GPR119	0	0	0	0	0	0	2	0	0	0	0	0
SLC25A14	404	739	574	629	479	650	1126	631	36	198	206	637
LOC105605604	0	0	0	21	0	0	2	0	0	0	0	0
ZNF280C	192	1219	657	791	541	778	967	513	3	39	172	375
RAB33A	0	0	0	5	0	0	0	36	0	0	0	0
AIFM1	215	8	480	445	30	83	818	867	206	753	246	315
ELF4	399	427	1544	1298	253	169	1181	1135	118	658	5110	1499
BCORL1	0	126	682	720	10	15	479	405	0	2	743	205
LOC106990423	0	0	0	0	0	0	0	0	0	0	41	0
UTP14A	6258	6086	9580	8728	4959	2515	12789	7905	278	3874	15986	11069
CCDC169	74	0	0	0	0	1	0	0	0	0	2	7
ZDHHC9	170	52	682	2075	78	84	271	78	63	1099	1648	2197
SASH3	0	0	0	18	0	0	4	0	0	0	0	0
XPNPEP2	0	0	47	83	25	1	60	40	16	432	256	2
LOC105605603	0	32	27	8	2	0	0	5	16	16	0	2
OCRL	447	325	563	604	231	6	1108	748	31	239	972	364
SMARCA1	900	2087	2926	4964	979	948	3876	5698	0	0	1758	3702
LOC105605602	395	191	214	329	192	252	404	237	4	0	264	542
LOC106990690	682	1555	2203	4681	827	578	2053	2395	0	0	2220	1888
LOC105605721	0	0	0	0	0	0	0	0	0	0	0	0
LOC101119281	0	0	0	40	0	0	2	6	0	0	28	4
LOC101103545	0	0	0	0	0	0	0	0	0	0	0	0
LOC101119020	0	0	0	0	0	0	0	0	0	17	0	0
LOC101118761	174	156	517	342	157	159	145	234	18	112	208	159
PRR32	0	0	0	0	0	0	0	0	0	0	0	0
LOC101103048	0	0	0	0	0	0	4	0	0	0	0	17
DCAF12L2	0	0	0	38	0	0	46	82	29	0	0	0
LOC101117993	0	0	0	0	0	0	0	0	0	0	0	0
LOC101102794	164	286	292	342	336	118	272	276	31	260	311	443
LOC105605597	0	0	0	0	0	0	0	0	0	0	0	0
LOC105605599	0	0	0	0	0	0	4	16	0	0	0	8
TENM1	42	41	200	121	76	143	276	397	0	0	85	101
SH2D1A	0	0	0	2	1	0	0	5	0	0	0	0
LOC101102296	0	0	0	0	0	0	0	0	0	0	0	0
LOC101117053	0	0	1	0	0	0	0	0	0	0	0	0
STAG2	17330	26992	2664	241	26947	9137	794	4644	372	2730	5076	3785
XIAP	736	1988	1532	1232	1088	1052	1446	2052	74	475	917	688
LOC105605720	71	0	0	0	24	0	0	1	0	28	44	0
THOC2	10977	13250	1715	786	16690	5662	1427	3620	1107	5570	1561	3041
GRIA3	63	31	28	64	26	30	156	100	0	0	97	40
LOC101115685	2410	2279	2520	1247	1348	1127	3630	1649	58	583	2286	2194
LOC105605719	0	0	0	0	0	0	0	0	0	0	0	0
LOC101123102	16	0	8	7	0	19	7	4	0	0	58	0
LOC105605591	0	72	102	70	55	34	189	88	0	0	31	125
LOC105605592	0	0	0	0	0	0	0	0	0	0	0	0
LOC101122335	2	133	277	127	193	1	820	69	4	8	51	108
LOC101115187	30	37	63	53	36	36	77	54	4	25	21	45
LOC105605590	317	233	384	754	358	280	676	404	0	1	119	665
C1GALT1C1	1853	3162	492	918	3138	2709	2694	1872	94	957	711	1021
MCTS1	157	248	264	243	463	382	187	325	102	802	39	242
LOC101122085	0	0	0	0	0	0	0	0	0	0	0	0
LOC101121834	0	0	0	0	28	0	0	0	0	0	0	0
CUL4B	12339	6046	5272	2641	9853	6192	6793	5425	224	1871	4702	5904
LAMP2	7853	13083	7303	9740	13758	9758	19539	8613	1261	9270	7203	14587
LOC105605589	2	3	6	23	20	0	10	0	0	0	31	16
LOC106991994	0	0	0	9	0	0	0	0	0	0	0	30
ATP1B4	0	0	0	0	0	0	0	1	0	4	0	3
TMEM255A	25	0	20	36	0	0	73	0	0	0	80	8
ZBTB33	7062	12685	30030	26129	11257	7946	38153	25908	117	471	12546	13856
LOC105601887	98	60	100	0	85	442	0	105	10	84	100	3
LOC105605586	0	0	0	0	0	0	0	0	0	0	0	0
ARHGAP36	0	0	0	0	0	0	0	0	0	0	0	0
LOC101121326	0	0	0	0	0	0	0	0	0	0	0	0
IGSF1	0	0	28	62	0	0	41	0	0	0	11	0
LOC105605585	0	0	0	0	0	0	0	0	0	0	0	0
LOC101120813	0	0	0	0	0	0	0	0	0	0	0	0
LOC101120556	0	0	0	0	0	0	0	0	0	0	0	0
LOC105605584	0	0	0	0	0	0	0	0	0	0	0	0
STK26	317	180	124	158	544	19	728	323	3	114	547	140
FRMD7	40	0	37	8	0	0	134	0	0	0	10	48
RAP2C	5026	5921	13626	11102	5860	3648	23485	9274	322	943	9729	9887
LOC101120059	0	0	207	43	0	0	59	103	0	0	27	91
MBNL3	2009	3277	4414	2912	2125	1825	16752	7716	218	686	9658	9928
LOC101119798	111	70	42	16	140	97	47	44	16	85	42	21
LOC105605582	8	0	4	7	0	11	0	0	0	0	664	0
LOC105605583	0	14	23	164	0	6	20	8	0	0	605	15
HS6ST2	0	164	62	126	0	58	357	36	0	0	10	166
USP26	0	0	0	0	0	0	0	0	0	0	2	0
LOC101109776	0	0	0	0	0	0	0	0	0	0	0	0
GPC4	5611	5552	15596	9199	6847	4649	24000	12025	6	0	12570	11848
LOC105605580	32	1	8	0	0	7	0	10	1	0	0	12
GPC3	401	686	658	729	433	540	3071	821	0	6	1820	764
LOC105605713	63	16	68	85	58	87	169	274	0	0	127	116
MIR106A	0	0	0	0	0	0	0	0	0	0	0	0
CCDC160	6	0	732	256	71	69	328	504	0	0	941	554
PHF6	524	2274	1016	1459	1673	1035	2480	3059	112	205	1386	2123
HPRT1	3677	8464	7257	5289	4962	3980	20181	9322	1082	7271	2910	7127
LOC106990558	21	38	41	26	0	0	0	18	2	0	2103	59
PLAC1	0	0	8	0	0	0	0	0	0	0	18	15
LOC101118765	606	378	301	32	476	502	124	493	630	4368	407	98
FAM122B	690	1511	223	229	1019	299	754	153	270	952	639	311
LOC105605577	0	0	0	2	0	0	0	0	0	0	0	0
LOC101118511	3	152	59	62	61	17	61	67	2	0	49	23
MOSPD1	2057	6175	1334	1908	3134	3263	1802	1751	414	1964	793	1260
LOC105605576	0	0	14	10	0	28	4	27	0	0	20	0
ZNF75D	2339	5090	2390	1866	2947	2046	5677	2713	342	244	2596	2999
ZNF449	441	875	899	389	326	348	1564	1229	11	431	1373	451
LOC101106404	275	569	1894	824	149	156	569	823	44	448	6685	1423
LOC105605712	15	41	75	50	11	9	22	18	2	96	332	106
FAM127A	144	488	1082	977	12	53	1168	617	23	304	7286	1491
CT55	375	1584	187	417	2761	1280	4	949	0	0	249	479
LOC105605573	0	0	17	0	0	0	0	0	0	0	0	0
LOC101117996	0	0	7	0	0	0	2	0	0	0	0	1
LOC101105554	38	124	442	425	206	32	76	12	0	0	943	364
MMGT1	83	766	63	171	419	284	128	334	4	49	64	94
SLC9A6	956	2284	1126	592	688	257	1172	1532	82	640	1266	958
FHL1	478	960	1562	2485	385	360	1978	1641	0	0	2358	630
MAP7D3	481	540	2105	1481	811	378	1152	1179	36	615	1023	559
LOC105607128	0	2	11	0	4	20	4	19	15	137	13	26
BRS3	0	0	0	0	2	0	30	0	0	0	0	0
HTATSF1	536	947	3474	3754	1312	1020	6070	2553	374	1272	3731	2750
VGLL1	0	0	0	12	0	0	0	0	205	273	0	0
CD40LG	0	0	0	30	0	0	0	8	0	0	0	0
ARHGEF6	206	10	49	18	76	4	10	221	0	0	198	29
RBMX	42549	58503	44014	53807	82889	26867	6551	28518	2673	23872	101491	64097
LOC101103297	0	4	1	0	2	3	2	4	0	2	7	7
LOC101116968	2069	1760	2064	3955	1162	1527	3627	2708	8	4	1465	2247
GPR101	0	0	0	143	0	0	10	2	0	0	112	46
LOC101102787	2	3	0	0	2	0	0	0	0	4	1	0
LOC101116711	0	0	0	0	0	0	0	0	0	0	0	0
ZIC3	0	0	39	0	69	0	144	1	46	174	164	119
LOC101102539	0	0	0	0	0	0	0	0	0	0	0	0
LOC105605568	6	0	2	0	3	12	6	4	0	1	2	12
FGF13	0	6	40	70	2	62	4	0	2	106	0	8
LOC101116212	0	0	0	0	0	0	0	0	3	20	0	0
LOC101115945	0	0	0	0	0	0	0	0	0	0	0	0
LOC106991977	0	0	0	0	0	0	0	0	0	0	0	0
LOC101115438	261	55	283	346	199	154	88	190	17	164	554	430
LOC105605567	0	0	0	0	0	0	0	0	0	0	0	0
F9	0	0	0	0	2	0	2	0	0	0	0	0
MCF2	495	238	842	923	44	219	2981	174	0	0	308	1142
ATP11C	4582	2503	3616	3103	2984	1807	11784	4929	68	467	5684	5402
LOC105605708	0	0	0	0	0	0	0	0	0	0	0	0
LOC101122578	0	0	0	0	0	0	0	0	0	0	0	0
LOC105605707	0	0	0	0	0	0	0	0	0	0	0	0
LOC101122332	0	0	0	0	0	0	0	0	0	0	0	0
LOC101114938	88	16	44	80	70	54	58	84	0	0	41	30
LOC101122081	0	0	0	88	0	0	0	55	0	0	53	214
LOC105605706	4	30	0	19	14	8	21	21	17	138	14	6
LOC101114684	0	0	0	0	0	0	0	0	0	26	0	0
SOX3	0	0	0	0	0	0	0	0	0	0	0	0
LOC105612294	2	0	0	0	0	0	0	0	0	0	0	0
LOC105605563	0	0	0	0	0	0	2	0	0	0	0	0
CDR1	222	99	1085	351	263	383	604	837	21	28	2829	499
LOC105605562	0	0	0	0	0	0	0	0	0	0	0	0
LOC101113919	0	0	0	0	0	0	0	0	0	0	0	0
LOC106991993	0	0	0	0	0	0	0	0	0	0	0	0
LDOC1	57	96	433	499	20	199	86	104	23	243	58	90
LOC101121319	0	0	0	0	0	0	0	0	0	0	0	0
LOC106991976	0	0	0	58	0	0	17	0	0	0	1	33
SLITRK4	0	0	14	100	0	0	54	0	0	0	26	566
GLUD1	4553	3417	3267	4349	2826	2366	4300	2119	839	6317	5390	2887
LOC101120471	548	327	86	15	471	226	31	127	20	112	181	118
LOC105605560	0	0	0	0	0	0	0	0	0	0	0	0
LOC101112889	6528	7348	40647	23090	2267	3374	97625	24966	0	0	41191	20758
LOC101120219	0	2	5	3	3	2	60	22	0	4	0	121
LOC101119959	0	0	0	0	0	0	2	0	0	0	0	0
LOC101119697	0	0	0	0	0	0	0	4	0	0	6	4
SLITRK2	0	0	37	0	0	0	16	0	0	0	6	0
TMEM257	0	0	0	0	0	22	0	0	0	0	0	0
LOC101112382	0	0	0	0	0	0	0	0	0	0	0	0
FMR1	671	799	172	190	999	616	943	336	442	1884	973	415
LOC105605668	0	0	0	0	0	0	0	0	0	0	66	0
FMR1NB	729	690	162	76	612	504	814	48	6	454	544	466
AFF2	0	0	30	0	0	0	0	0	10	20	0	0
LOC101111866	0	0	3	0	0	1	0	0	4	12	0	0
IDS	150	114	181	421	97	8	650	457	94	376	476	191
LOC101111350	0	0	0	0	0	0	0	0	0	0	0	0
LOC106990724	0	0	0	0	0	0	0	0	0	0	0	0
LOC105614134	0	0	0	0	0	0	0	0	0	0	0	0
LOC105605705	0	0	0	0	0	0	0	0	0	0	0	0
LOC101110309	0	0	0	0	0	0	0	0	0	49	0	0
LOC101110038	0	0	0	0	0	0	0	0	0	0	0	0
LOC101116283	0	0	0	0	16	0	0	0	0	0	0	0
LOC101109780	0	0	0	0	0	0	0	0	0	0	0	0
LOC101109521	0	4	0	0	0	0	0	0	0	0	0	0
LOC106991975	0	0	0	0	0	0	0	0	0	0	0	0
LOC101108994	0	0	0	0	0	0	0	0	0	0	0	0
LOC105605704	0	0	0	0	0	0	0	0	0	0	0	0
LOC101108727	0	0	0	0	0	0	0	0	0	0	0	0
LOC101108036	0	0	0	0	0	0	0	0	0	0	0	0
LOC101116020	0	1	0	0	0	0	0	0	0	0	0	0
LOC101108461	0	0	0	0	0	0	0	0	0	0	0	0
LOC105614453	0	0	0	0	0	0	0	0	0	0	0	0
LOC101115761	0	0	0	0	0	0	0	0	0	14	0	0
LOC101115512	0	0	0	0	0	0	0	0	0	0	0	0
LOC101107937	0	0	0	0	0	0	3	0	0	53	0	0
LOC106991974	0	0	0	0	0	0	0	0	0	0	0	0
MAMLD1	98	0	130	47	103	0	0	0	0	0	0	22
MTM1	2371	865	2782	3329	1501	1080	4439	2870	84	164	953	1736
MTMR1	957	1147	1525	1159	1147	482	1711	1805	78	549	753	1128
CD99L2	0	0	39	0	0	11	49	10	0	1	25	0
HMGB3	618	1468	2511	1381	2000	1090	4152	2073	100	1137	3204	1028
GPR50	0	0	10	614	44	58	44	10	4	0	333	452
VMA21	561	652	992	998	669	576	2191	1130	359	2194	848	1788
PASD1	0	0	0	0	0	0	0	0	0	0	0	0
LOC105605548	0	0	0	0	0	0	0	0	0	0	0	0
PRRG3	0	0	0	0	0	0	0	0	0	0	0	0
FATE1	0	0	0	6	0	0	56	0	0	0	0	0
CNGA2	0	0	0	0	0	0	0	0	0	0	0	0
MAGEA4	0	0	8	0	0	0	0	0	0	0	0	14
GABRE	0	0	0	0	0	0	0	0	0	0	0	0
LOC101105892	0	0	42	60	0	0	325	70	0	0	18	0
GABRA3	1056	1082	4371	4732	1174	378	6077	5310	0	0	3615	1967
GABRQ	0	0	0	0	0	0	12	0	0	0	12	0
LOC101105393	0	0	0	0	0	0	0	0	0	0	0	0
LOC101113043	0	0	0	0	0	0	0	0	0	0	0	0
CETN2	69172	64321	31112	29478	50215	32857	47900	32448	141	1383	37297	63552
LOC105605667	0	0	0	0	0	0	0	0	0	1	0	18
NSDHL	13733	35480	16361	27339	24095	12420	17181	24384	264	2413	10131	8408
ZNF185	16	20	0	7	43	36	4	0	2	0	23	115
LOC101104640	0	0	0	0	52	0	2	0	0	0	0	0
LOC101112543	0	0	0	0	0	0	7	0	0	6	0	0
LOC101104379	1	0	0	0	0	0	0	0	0	0	0	0
LOC101112292	0	0	0	0	0	0	0	0	0	0	0	0
LOC101103878	0	0	0	0	0	0	0	1	0	0	0	0
LOC106991973	0	0	0	0	0	1	0	0	0	0	0	0
LOC101103380	0	0	2	0	0	0	4	2	0	24	0	0
ZNF275	154	1454	2764	3531	656	255	1796	3225	2	0	6445	1114
LOC101102880	0	0	0	0	0	0	0	0	0	0	0	0
ZFP92	0	0	38	204	0	0	126	0	0	0	0	10
TREX2	0	0	0	0	0	0	0	0	0	0	0	0
HAUS7	3	7	53	69	6	1	118	95	1	33	33	0
BGN	0	0	0	0	0	0	0	0	0	0	0	0
ATP2B3	0	0	79	0	0	0	76	4	0	0	0	0
FAM58A	1716	2557	6869	4371	2256	2612	8514	5264	36	302	3492	4381
DUSP9	0	0	0	0	0	0	0	0	0	0	0	0
LOC106991992	0	0	0	0	1	0	0	0	6	72	2	0
PNCK	0	0	0	0	1	0	0	0	12	87	12	0
LOC105605544	0	0	0	0	0	0	0	0	0	0	0	0
SLC6A8	73	119	1325	311	37	111	1186	612	1155	6960	2390	254
BCAP31	767	1992	662	241	2455	879	789	995	287	3891	636	496
ABCD1	0	23	9	25	0	0	14	52	8	213	33	0
PLXNB3	0	0	0	0	0	0	0	0	0	0	0	0
SRPK3	0	0	1	0	0	0	0	0	0	0	0	0
IDH3G	377	1917	677	331	1235	419	639	1388	978	10225	464	270
SSR4	509	954	1040	586	1198	661	1128	1789	256	2919	875	1385
PDZD4	0	0	0	0	0	0	0	0	0	0	3	0
L1CAM	0	2	92	216	8	116	157	175	2	22	181	77
HCFC1	212	402	1664	3060	49	244	2153	1442	2	9	1724	932
TMEM187	0	0	5	0	6	0	4	0	1	37	65	0
LOC105605542	0	0	0	0	0	0	0	2	0	0	0	0
IRAK1	181	145	884	704	200	239	456	747	78	350	1142	612
MECP2	47	75	777	588	3	23	419	736	0	20	557	128
OPN1LW	0	0	0	14	0	0	0	0	0	0	212	0
LOC105605666	0	0	0	0	0	0	0	0	0	0	0	0
TEX28	0	0	0	0	0	0	0	0	0	0	1	0
LOC106990505	0	0	0	2	0	0	0	0	0	85	1	0
TKTL1	1403	1308	4678	4924	877	545	4728	4264	0	0	3940	2395
LOC105605700	0	0	0	0	0	0	3	0	0	0	34	0
LOC106991991	0	0	74	24	0	2	46	16	0	0	85	12
FLNA	1	2	21	36	4	0	0	4	36	354	936	22
LOC105605699	0	1	0	6	0	0	0	13	2	45	77	0
EMD	179	521	2524	2086	141	262	2464	3480	126	1180	2650	635
LOC105605698	0	0	4	1	0	0	6	0	25	355	32	0
RPL10	22372	9465	9290	5967	11785	8811	11733	7406	5190	47300	16759	11007
DNASE1L1	52	251	47	92	0	76	35	205	422	735	139	10
TAZ	492	532	1848	915	135	515	1456	631	138	1898	2327	1552
ATP6AP1	5	593	624	420	131	47	245	220	134	965	4529	144
GDI1	11	130	139	134	41	20	254	194	2	72	588	77
FAM50A	246	889	2401	3694	485	382	2192	3848	87	1392	1145	1153
PLXNA3	0	11	19	102	0	0	29	5	0	0	70	0
LAGE3	197	591	496	333	651	312	364	256	77	357	2192	489
UBL4A	220	109	371	190	212	214	250	352	66	748	321	259
SLC10A3	79	504	1837	1793	154	392	1139	1777	21	317	1026	449
FAM3A	0	71	128	111	1	12	20	81	29	421	126	30
G6PD	2	20	22	30	1	4	20	26	2	4	21	46
IKBKG	122	212	856	774	4	156	851	1321	130	811	355	92
LOC105605539	0	0	0	0	0	0	0	0	0	0	0	0
LOC105605538	3	0	4	0	0	0	0	4	0	0	0	0
LOC105605537	0	0	1	0	0	0	1	0	0	0	0	0
LOC101107072	13	0	6	0	2	12	0	0	0	27	3	2
LOC101118592	0	0	0	0	0	0	0	0	0	0	0	0
LOC106991972	0	0	0	0	0	0	0	0	0	0	0	0
LOC101118086	0	0	0	3	0	0	3	0	0	0	2	0
LOC105605535	50	0	28	26	0	0	86	59	10	112	176	0
LOC106990717	0	0	0	0	0	0	0	0	0	0	0	0
LOC105605697	0	0	0	0	0	0	0	0	0	0	0	0
LOC101117568	0	0	0	0	0	0	0	0	0	0	1	0
LOC101116810	0	0	0	0	0	0	0	0	0	0	0	0
LOC101116546	0	0	0	0	0	0	0	0	0	0	0	0
LOC106990662	0	0	0	0	0	0	0	0	0	0	0	0
LOC101106825	0	0	0	0	0	0	12	0	0	0	88	0
LOC106990663	0	0	0	0	0	0	50	0	0	0	0	0
VAMP7	3662	6315	10827	15528	8296	4976	22238	16678	169	892	5077	8446
SPRY3	0	0	0	0	0	0	0	0	58	250	0	0
TMLHE	12	12	121	118	28	7	208	26	12	112	158	52
LOC105605529	0	0	0	0	0	0	0	0	0	0	0	0
LOC105605530	0	0	0	0	0	0	0	0	0	0	0	0
CLIC2	0	0	0	35	0	0	0	0	0	0	0	0
LOC101105802	0	0	0	0	0	0	0	1	0	2	1	0
LOC101105553	75	141	37	115	220	75	217	60	32	2176	7	43
LOC101115007	0	0	0	0	0	0	0	0	0	0	0	0
LOC105613872	28	78	43	89	8	0	68	2	53	284	57	0
RAB39B	60	437	220	339	130	75	144	118	0	30	407	189
VBP1	12816	16175	3488	1820	23963	11306	3832	7955	1319	9692	1373	2119
BRCC3	264	864	2832	2108	681	553	2328	2318	144	486	626	601
MTCP1	0	9	8	10	6	1	2	13	7	31	13	9
CMC4	0	88	22	30	8	0	14	117	54	167	8	11
FUNDC2	4979	9044	11606	5434	4091	2564	10030	10809	716	5565	5798	11434
F8A1	0	0	0	8	0	0	2	0	0	0	2	6
LOC105605527	0	0	0	0	0	0	0	0	0	0	0	0
F8	0	0	0	8	1	0	20	0	0	0	11	0
SMIM9	0	0	0	0	0	0	0	0	0	0	0	0
MPP1	440	738	2367	2286	507	287	923	1529	150	1782	804	419
DKC1	5676	11382	7855	8058	6520	3301	7440	9093	916	13784	4820	4761
LOC101114497	0	0	171	71	0	0	247	37	9	0	18	29
LOC101114248	0	50	38	150	0	0	34	118	0	0	0	46
LOC101113993	0	0	0	0	0	0	0	0	0	0	0	0
LOC101103296	18	0	115	141	0	0	213	17	22	18	207	44
LOC105605524	4	42	81	23	38	19	115	42	0	9	41	19
LOC106990655	0	0	0	0	0	0	0	0	11	177	0	0
LOC101103041	9	0	0	0	0	0	0	0	0	0	0	0
LOC106990654	0	0	0	0	0	0	0	0	0	0	0	0
DACH2	1	14	2	7	5	0	0	2	20	89	44	18
CHM	271	739	652	511	550	831	936	398	70	618	107	638
LOC101112957	0	3	2	1	2	1	5	6	0	6	1	1
POF1B	0	0	0	0	0	0	37	0	366	100	8	0
ZNF711	704	106	31	454	283	132	643	52	87	116	396	786
LOC101123097	10157	9932	901	20256	10314	8724	1288	1092	200	1241	1085	39769
APOOL	0	0	0	0	0	59	0	8	196	1399	0	0
LOC105605520	0	1	0	1	0	1	2	1	0	0	0	0
LOC101111692	0	0	3	0	4	0	18	0	0	0	2	0
LOC101122577	13779	9040	5847	3526	7241	5190	2035	6414	228	1666	6909	3509
LOC101111431	0	0	0	0	0	0	0	0	0	0	0	0
LOC105605519	119	235	562	742	624	485	956	1067	0	0	92	534
LOC101111166	16	0	28	40	0	20	42	22	38	135	18	56
HDX	0	0	0	0	0	0	0	0	0	0	0	0
LOC105605691	0	0	0	1	0	0	0	0	0	0	0	1
LOC101110913	0	0	0	0	0	0	0	0	0	0	0	0
RPS6KA6	7113	12646	3591	6263	7314	7992	15830	4581	39	287	8541	10741
LOC105605690	0	0	0	0	0	0	0	0	0	0	0	0
CYLC1	0	0	0	0	0	0	0	0	0	32	0	0
LOC106991971	0	0	0	0	0	0	0	0	0	0	0	0
POU3F4	0	0	0	0	0	0	0	0	0	0	0	0
LOC101121151	1	0	0	0	0	4	0	1	0	0	0	1
LOC106991982	205	59	21	65	112	65	104	104	10	69	34	87
LOC101109864	0	0	0	0	0	0	0	0	0	0	0	0
LOC101120893	49	19	22	6	49	54	8	28	0	14	2	10
LOC101109596	0	0	0	5	15	0	0	0	0	0	0	0
LOC101109338	0	0	0	6	0	0	0	1	0	0	0	10
LOC105601886	0	23	0	0	0	0	0	0	0	0	0	0
LOC101109075	0	0	0	0	0	0	0	0	0	0	0	0
LOC101108813	0	0	0	0	0	0	0	0	0	0	0	0
LOC105605689	0	0	0	0	0	0	0	0	0	0	0	0
SH3BGRL	0	0	0	0	0	0	0	0	2	26	0	3
HMGN5	37	80	13	230	143	251	19	28	21	117	399	79
LOC105605688	0	0	0	0	0	0	2	0	0	0	0	0
LOC105605518	0	0	0	0	0	0	0	3	0	0	0	1
BRWD3	3618	4331	7476	4692	3489	2153	15401	8083	53	490	10543	6878
FAM46D	393	768	567	1098	473	802	732	2482	0	0	1669	324
LOC101108029	0	0	0	0	0	0	0	0	0	0	0	0
LOC106991970	6	9	6	18	2	2	13	10	0	0	4	3
LOC101119881	9	48	2	0	16	5	2	3	0	3	4	0
TBX22	0	0	0	0	0	0	0	0	0	0	0	0
LOC101119617	22	102	47	54	48	31	39	71	8	48	19	30
ITM2A	0	0	0	0	0	0	0	0	0	0	0	0
GPR174	0	0	0	0	78	0	0	0	0	0	0	0
LOC101106999	1	2	6	4	2	2	5	3	0	2	8	5
LOC105605516	0	0	0	0	0	0	0	0	0	0	0	0
P2RY10	0	0	0	0	0	0	0	0	0	0	0	0
LPAR4	0	0	0	0	0	0	0	0	0	0	0	2
ZCCHC5	0	0	0	0	0	0	0	0	0	0	0	0
LOC105605685	0	0	2	0	0	0	0	0	0	0	0	0
LOC105605515	225	762	219	145	374	526	258	181	2249	17875	77	159
LOC106991969	3	4	3	13	64	6	3	6	0	0	0	4
LOC101106237	112	87	42	0	162	0	37	0	0	0	0	34
TAF9B	209	355	27	36	78	44	137	68	6	261	1	74
PGK1	942	5487	1627	1443	4851	2743	1845	2445	2551	20079	1881	758
LOC101105984	0	0	0	0	0	0	0	0	0	0	0	0
PBDC1	13823	7902	2054	682	9164	4223	1386	1667	182	1220	3432	1313
LOC101105726	0	0	0	6	0	0	0	12	0	5	0	5
LOC101105476	0	0	0	0	0	0	0	0	0	0	0	0
LOC101105221	0	0	0	0	0	0	0	0	0	0	0	0
FGF16	4	245	378	545	189	152	250	512	0	0	181	209
LOC106990342	0	33	0	0	0	0	0	0	2	34	0	0
LOC105605513	0	0	0	22	0	0	0	0	0	58	0	0
LOC105605514	0	0	0	0	0	0	2	1	0	0	0	3
ATRX	4870	4104	10542	8013	6379	4152	20842	10243	1258	6541	13163	13393
MAGT1	3337	4958	2911	4091	4950	2751	9970	2741	299	3773	2981	4559
LOC101116886	525	1147	112	97	1809	879	114	348	702	3519	188	267
LOC106991989	0	0	0	0	0	0	0	0	0	0	0	0
ATP7A	0	0	32	2	0	102	159	106	2	123	22	30
MAGEE2	0	0	0	0	0	0	0	0	0	0	0	3
ZDHHC15	53	0	31	299	109	0	20	71	0	0	93	105
UPRT	861	1036	481	141	1599	909	40	572	144	1026	2605	1001
LOC101115345	107	292	606	521	182	217	1350	726	91	745	415	450
LOC101104721	2	0	5	3	0	0	5	6	1	0	2	0
LOC106990333	0	0	0	0	0	0	0	6	0	0	0	0
ABCB7	3025	3854	1788	1332	2521	1131	10820	2913	362	1612	3899	3214
LOC105605508	0	0	0	0	0	0	0	0	2	0	0	0
KIAA2022	0	0	0	0	0	0	0	36	14	96	0	0
LOC101113206	852	2474	1440	621	1418	1061	2479	1076	19	505	678	1414
RLIM	6147	4759	943	121	10014	2113	1253	1571	117	595	2804	931
SLC16A2	28	0	145	73	2	0	8	57	14	0	438	16
LOC101103953	0	0	0	0	0	0	0	0	0	0	0	0
ZCCHC13	0	0	0	12	38	0	69	0	0	28	42	30
MIR374A	0	0	0	0	0	0	0	0	0	0	0	0
MIR374B	0	0	0	8	0	0	0	0	0	0	0	0
LOC101112542	218	42	168	41	149	13	338	29	244	657	8	97
LOC105605507	21	68	96	171	186	82	233	197	8	24	14	92
LOC101112291	321	658	26	5	638	649	253	240	171	1042	1111	133
LOC101103455	0	0	0	0	0	0	0	0	0	0	0	0
CHIC1	163	248	269	252	237	214	554	138	12	65	170	75
CDX4	0	0	0	0	0	0	0	0	0	0	0	0
NAP1L2	0	0	0	0	0	0	0	0	12	0	0	0
LOC101111256	0	0	0	0	0	0	5	0	2	0	0	5
LOC106991968	0	0	0	0	0	1	0	0	0	0	0	0
LOC101110998	500	350	129	22	786	448	106	256	284	1788	152	125
LOC105605503	16	186	4	150	181	52	90	93	0	4	0	164
LOC105605504	0	0	0	0	0	0	0	0	0	0	0	0
PHKA1	183	4	768	461	70	177	717	306	3	12	643	210
HDAC8	140	388	393	734	240	90	1278	1052	23	147	614	249
CITED1	26	0	15	17	0	0	17	0	10	413	0	82
RPS4X	11366	6706	3568	4379	9951	5970	6204	8176	2992	21310	4773	7050
ERCC6L	1614	3492	734	472	1433	1290	2562	751	129	1475	758	1626
PIN4	284	285	6	35	403	316	20	109	152	584	4	8
RGAG4	0	131	157	53	91	0	0	35	0	0	238	87
NHSL2	83	4	22	0	152	0	14	61	0	0	38	0
LOC101108193	0	138	0	0	0	76	0	0	0	0	12	28
LOC105605500	0	0	0	1	0	0	0	0	0	0	0	0
LOC101107932	0	3878	38	0	4133	890	0	907	4	145	79	312
LOC101102209	0	0	0	0	0	0	0	0	0	0	0	0
CXCR3	0	0	0	0	0	0	0	0	0	0	0	0
ACRC	767	467	119	116	827	384	49	300	247	849	1974	2
OGT	7090	5357	2539	2419	7801	2500	3466	3304	611	2175	4076	1810
LOC101123534	1	0	0	0	4	4	1	6	0	0	19	0
TAF1	508	1191	2404	2243	2819	818	4335	1599	128	754	1108	2575
LOC101106743	315	226	191	0	486	643	17	172	15	146	97	255
LOC105605499	0	0	0	0	0	0	0	0	0	19	2	0
ITGB1BP2	0	0	0	0	0	0	0	0	0	17	3	0
NONO	3948	11035	2863	1513	7715	3270	1283	4450	258	3364	2960	1260
ZMYM3	2	58	566	540	0	157	956	679	46	399	2550	261
LOC105605498	0	0	0	38	0	0	0	0	0	0	0	0
GJB1	3	32	227	29	30	0	77	36	0	0	253	4
LOC101104554	0	20	15	0	0	0	0	9	0	0	14	1
NLGN3	0	0	4	0	0	0	0	0	0	0	0	2
MED12	38	32	82	68	164	47	30	30	0	2	288	0
IL2RG	0	68	24	0	2	0	4	16	0	0	0	0
CXHXorf65	0	0	0	0	0	0	0	0	0	0	0	0
FOXO4	2	0	76	10	2	2	64	5	0	0	14	0
SNX12	1645	1589	4016	3053	1825	1290	3857	3457	82	154	7711	2448
LOC101102537	6	3	2	0	7	4	0	14	2	46	6	10
LOC106991967	0	0	0	2	0	0	0	0	0	0	0	0
SLC7A3	3955	7408	7721	15019	3674	3155	21702	11053	0	0	7765	9217
TEX11	389	18	238	774	218	138	1116	526	6	0	431	981
LOC101102123	162	61	246	296	245	177	770	484	126	126	649	451
LOC106991966	0	0	0	0	0	0	0	0	0	0	0	0
GDPD2	0	20	11	15	0	0	7	5	1016	5101	61	39
LOC105605496	150	0	18	0	145	47	0	0	0	4	2	0
KIF4A	6418	6510	9434	13980	7037	5128	24279	11329	258	1408	8553	18122
ARR3	14	0	0	2	0	16	0	0	0	2	125	0
P2RY4	0	0	0	0	0	0	26	0	0	0	0	0
PDZD11	2478	6229	1938	2444	4553	2197	1343	3753	210	1332	1012	1653
AWAT1	0	0	0	0	0	0	0	8	0	0	0	0
DGAT2L6	0	114	511	312	97	96	513	450	0	0	433	106
IGBP1	396	360	721	600	142	318	1456	1088	187	1194	497	879
OTUD6A	0	3	0	10	0	0	0	0	0	0	7	0
AWAT2	0	0	0	20	0	78	44	144	0	0	0	120
LOC105605494	0	0	0	0	0	0	0	0	20	0	0	0
EDA	0	0	14	0	0	0	12	58	32	274	561	0
LOC106991981	0	0	0	0	0	0	0	0	0	0	0	0
LOC105605493	0	0	0	0	84	0	0	0	0	12	0	0
FAM155B	0	0	0	0	0	0	0	0	0	0	0	0
PJA1	0	150	22	232	0	211	27	6	22	165	250	0
EFNB1	77	421	1527	1198	25	77	1014	427	0	0	3865	185
STARD8	0	0	0	0	0	54	0	6	14	123	0	0
YIPF6	84	949	547	487	193	18	1845	798	10	75	423	351
OPHN1	84	0	69	68	9	189	82	145	2	0	91	57
AR	0	0	18	0	0	0	0	0	0	58	0	0
LOC101119962	103	530	849	831	206	110	386	298	67	609	684	406
LOC101119112	0	0	0	0	0	0	0	0	0	0	0	0
LOC101119700	0	0	0	0	0	0	0	0	0	0	0	0
EDA2R	0	0	0	0	0	0	13	0	0	0	0	0
LOC105605683	0	0	0	0	0	0	6	0	0	0	0	0
LOC105605488	3	0	3	2	5	1	0	1	1	5	1	61
LOC105605487	0	24	0	69	93	171	81	45	30	175	60	92
CHST7	16	12	48	22	26	18	90	74	6	48	85	98
SLC9A7	0	4	70	325	0	0	56	207	10	0	136	122
LOC101118676	0	0	1	0	0	0	0	0	0	0	0	0
LOC101118424	0	0	0	0	0	0	0	0	0	0	0	0
RP2	166	1492	4306	2711	1007	452	4677	5111	50	68	2909	2957
LOC101118169	0	0	0	0	0	0	2	0	0	0	0	0
LOC105605486	0	0	0	0	0	33	0	0	2	0	0	0
JADE3	951	1120	4413	5198	496	352	7541	6532	76	0	2303	1599
LOC105605485	0	0	0	0	0	0	0	0	0	0	0	0
RGN	0	0	0	0	0	0	6	18	0	0	0	0
NDUFB11	359	1563	368	127	2697	1090	238	1090	1079	6156	1514	690
RBM10	828	2751	2451	3450	1782	916	1815	2494	160	2304	5325	1960
UBA1	209	192	489	577	181	40	2245	637	14	177	1588	367
CDK16	215	511	2386	2307	264	204	1675	1447	39	190	5557	1326
USP11	441	970	1112	3061	559	355	2335	1468	105	788	1342	586
LOC101117652	0	0	0	0	0	0	17	0	0	0	0	0
LOC101117398	0	0	0	0	0	0	0	0	0	0	0	0
ZNF157	0	0	0	0	0	0	8	9	0	0	17	69
ZNF41	204	182	36	615	1015	225	62	72	0	0	1176	233
LOC105605484	50	11	0	0	0	0	16	0	0	0	0	24
ARAF	92	174	464	265	10	35	386	306	42	358	554	238
TIMP1	318	87	430	55	355	68	280	300	147	873	187	97
SYN1	0	0	77	66	0	0	42	0	0	0	808	193
CFP	0	39	55	63	4	6	22	0	0	0	25	53
ELK1	300	694	4470	3452	225	435	1811	2773	6	180	6723	1240
UXT	1576	2820	1431	673	5530	1480	730	1661	118	609	1891	3693
LOC101116635	0	1	0	0	0	0	26	0	0	0	0	0
LOC101116382	0	0	0	0	0	0	0	0	0	0	0	0
LOC105605483	0	0	0	0	0	0	2	0	2	0	0	0
LOC101115860	0	0	0	0	0	0	0	0	0	0	0	0
LOC106991965	0	0	0	0	0	0	0	0	0	0	0	0
LOC101116124	0	10	0	0	18	10	1	0	0	0	0	0
LOC101115603	0	0	0	0	3	0	0	0	0	0	0	0
LOC105614548	0	0	0	0	0	0	6	0	0	0	0	0
SPACA5	0	0	18	0	0	16	10	0	0	0	0	0
ZNF182	48	140	132	171	36	54	381	458	14	78	150	182
LOC105605480	2	21	30	13	85	0	37	16	0	0	8	12
LOC105605481	0	0	1	5	0	0	0	7	0	0	0	0
ZNF81	207	0	14	96	0	25	43	22	2	0	24	0
LOC101114591	0	0	0	0	0	0	0	0	0	0	0	0
SLC38A5	0	0	0	0	0	0	24	0	0	184	4	0
FTSJ1	1556	2198	2201	3573	2057	1954	2439	3572	50	1642	2637	1608
PORCN	1019	1337	2463	1844	1277	882	4083	2355	79	438	3483	3908
EBP	4	426	78	365	441	53	441	360	43	806	618	171
TBC1D25	93	624	1063	913	42	421	1230	1028	23	181	1835	294
RBM3	708	810	649	1026	2070	665	864	1018	260	1965	2121	817
WDR13	299	496	729	713	202	289	471	728	122	1846	811	696
LOC105605474	0	0	0	0	0	0	0	0	0	0	0	0
WAS	0	0	0	22	0	0	1	0	0	0	0	0
SUV39H1	440	652	1536	966	384	94	642	777	52	932	804	197
LOC105605475	19	0	6	0	18	24	38	0	8	16	0	8
TRNAM-CAU	28	19	1	10	27	24	12	0	6	21	0	36
TRNAR-CCU	0	0	0	0	2	0	0	6	0	8	0	0
LOC105605476	0	0	0	0	0	0	0	0	0	0	0	0
LOC105605477	0	0	0	0	0	0	0	0	0	0	0	0
GLOD5	2	1	3	0	12	3	40	2	0	0	1	0
GATA1	0	0	1	0	0	0	13	2	0	0	0	0
HDAC6	0	30	289	404	138	30	407	453	104	389	403	157
ERAS	0	4	4	0	0	2	12	0	0	38	0	0
PCSK1N	0	0	0	0	0	0	1	4	2	38	2	0
TIMM17B	315	854	1022	340	1191	649	1173	1460	378	3992	610	814
PQBP1	883	1400	1898	1728	556	504	2315	2803	135	1166	687	687
SLC35A2	31	226	255	89	297	119	174	98	6	160	683	103
PIM2	0	129	103	57	58	2	69	125	6	98	56	40
OTUD5	1258	1322	3088	1136	1587	1027	3188	2668	193	1064	5104	1016
KCND1	10	56	84	108	96	145	102	143	0	4	80	86
GRIPAP1	425	1007	2812	3772	508	691	2952	3953	89	2399	3517	964
TFE3	29	148	298	441	19	31	192	252	2	0	243	81
CCDC120	2	84	75	0	0	75	129	64	25	116	12	0
PRAF2	0	57	19	0	24	28	5	26	4	123	79	4
WDR45	182	654	313	162	389	0	419	350	183	2953	199	329
LOC105605472	0	0	0	0	12	0	0	1	0	0	0	0
GPKOW	514	2636	1526	1531	1213	414	810	2419	123	1923	392	1430
LOC105605471	0	0	0	0	2	2	2	0	0	0	5	0
MAGIX	106	1661	1273	1776	224	156	1703	2161	14	383	838	525
PLP2	18	12	65	9	0	22	45	36	10	351	6	0
PRICKLE3	21	240	238	500	0	0	830	504	102	1423	616	0
SYP	0	0	0	0	0	0	0	0	0	0	75	0
CACNA1F	0	0	6	0	0	6	0	0	0	0	0	0
LOC105605470	0	0	0	27	0	0	44	22	0	28	2	61
CCDC22	325	367	2467	3952	54	34	1154	2394	70	1079	2623	559
FOXP3	0	9	2	0	0	0	6	10	0	36	45	0
PPP1R3F	883	1411	6653	7614	501	163	10353	7940	0	0	4566	892
PAGE4	18	64	3	8	0	74	0	20	170	275	48	14
LOC105605468	0	0	10	0	0	0	0	10	0	0	1	0
USP27X	0	0	60	2	0	0	80	11	0	0	0	0
MIR362	0	0	0	0	0	0	0	0	0	0	0	0
CLCN5	2	405	481	240	48	0	761	535	40	401	642	347
LOC101111000	0	0	0	0	0	0	0	0	0	0	0	0
LOC101102784	0	0	0	0	0	0	0	0	0	0	0	0
AKAP4	0	0	0	0	0	0	0	0	0	0	0	0
CCNB3	1834	7176	10391	15288	4341	2775	9619	9441	87	1364	2377	6829
DGKK	0	0	0	0	0	0	16	0	0	0	0	0
LOC105605467	1	1	0	0	4	1	0	3	0	0	1	2
LOC101123606	0	0	0	0	0	0	0	0	0	2	0	1
SHROOM4	1	28	3	188	0	0	159	219	0	0	60	61
LOC105605465	0	0	0	0	0	0	0	0	0	0	0	0
BMP15	18140	17826	37012	53056	8644	10787	92685	62242	0	0	37222	46201
LOC101123095	35	2	10	100	24	14	88	26	0	0	166	52
CXHXorf67	0	175	140	50	3	12	712	137	0	0	1154	179
NUDT11	116	216	250	295	54	10	370	265	0	0	147	112
LOC105605679	0	0	0	0	0	0	0	0	0	0	0	0
GSPT2	0	0	22	28	1	0	0	0	6	128	0	22
MAGED1	4	0	84	0	0	4	14	147	32	588	0	0
LOC101122329	130	25	30	253	11	36	188	82	6	6	418	132
LOC105605462	0	0	6	4	16	4	15	22	0	18	3	21
GPR173	0	0	0	0	0	0	0	0	0	0	100	30
TSPYL2	132	17	938	501	201	13	1398	387	20	102	364	457
LOC105605459	3496	9174	4056	11840	5569	6893	6038	9860	43	157	3639	6332
LOC105605460	12	0	2	4	0	2	0	0	0	4	40	0
KDM5C	164	516	203	355	633	325	575	380	62	404	698	436
IQSEC2	1	15	163	101	1	2	16	95	0	0	130	14
LOC105605458	0	0	0	0	0	0	0	0	0	0	0	0
SMC1A	1949	3234	1180	885	2589	991	2744	1224	530	4068	2321	1407
RIBC1	555	498	1086	1616	816	138	993	1944	0	7	1119	568
HSD17B10	2166	10327	2670	1387	5963	3117	2370	4687	1802	15934	1605	1373
LOC105605457	0	24	70	26	4	8	86	36	2	43	14	26
MIRLET7F	0	0	0	0	0	0	0	0	0	0	0	0
HUWE1	3769	3757	1373	717	6680	1471	1830	2400	444	2899	6763	2403
LOC105605456	0	0	0	1	0	0	0	0	0	0	0	0
LOC101109151	32	93	94	132	93	85	234	260	3	123	50	83
PHF8	112	94	644	734	438	315	2056	1041	31	78	921	467
LOC105605454	0	0	0	0	0	0	0	0	0	0	0	0
LOC105605678	0	0	0	0	0	0	0	0	0	0	0	0
LOC106990624	6	0	2	11	1	2	19	1	0	0	54	31
FAM120C	158	234	532	503	64	55	597	384	15	146	440	228
WNK3	164	279	160	480	502	75	1251	845	6	4	502	482
TSR2	1264	1469	2652	2614	1365	1830	5202	3191	310	4948	1962	1916
FGD1	58	290	1458	932	103	134	1269	1065	6	26	1475	363
LOC105605453	2	10	0	1	15	0	12	7	0	9	0	4
GNL3L	472	4480	223	109	2110	839	112	733	807	7538	555	144
ITIH6	0	0	0	0	0	0	0	0	0	0	0	0
LOC101116800	10	109	0	0	0	0	0	20	0	0	79	59
TRO	0	0	0	0	0	0	0	0	0	0	0	0
PFKFB1	0	0	2	0	10	0	0	2	0	0	0	0
APEX2	5587	9909	4868	3952	6074	3240	8503	7828	530	7913	6298	7822
ALAS2	74	0	14	6	108	0	1	22	19	304	4	0
MAGEH1	0	0	86	42	0	0	26	28	20	302	0	22
FOXR2	0	0	0	36	0	0	14	0	0	0	0	0
RRAGB	0	0	139	211	0	15	20	80	30	0	110	36
KLF8	18	120	0	54	38	43	26	48	0	0	74	70
UBQLN2	263	248	204	152	220	12	84	86	122	611	254	88
LOC105605452	770	754	689	643	625	1232	863	1144	24	336	403	686
LOC101106829	0	0	0	1	0	0	1	2	0	0	0	0
LOC101114419	20	0	0	0	0	2	0	0	6	0	0	0
LOC101114167	0	0	0	0	0	0	0	0	6	85	74	0
LOC101113911	0	0	0	0	0	0	0	0	0	0	0	0
HEPH	0	0	0	0	0	0	0	0	0	0	0	0
VSIG4	0	42	0	0	0	0	0	0	0	0	0	0
LOC105605676	3	0	8	2	1	2	10	0	0	6	15	14
LOC101112952	84	17	35	53	25	39	165	60	12	12	16	41
LOC106991988	0	0	0	0	0	0	0	0	2	0	0	0
MSN	6	329	419	88	148	219	305	118	1001	6949	291	184
LOC101105556	0	0	0	0	0	0	0	0	0	0	0	0
LOC101105310	0	0	0	0	0	0	0	0	0	0	0	0
LOC106990308	29	6	0	11	31	0	26	4	0	4	0	0
LAS1L	401	2215	890	1619	1477	639	1597	1531	535	6777	3605	707
LOC105605449	0	0	0	0	0	0	0	0	0	0	0	0
ZC3H12B	5	0	0	8	4	0	45	1	6	0	248	2
ZC4H2	58	158	2358	1394	358	577	4434	1978	54	228	723	308
LOC101111342	0	0	0	0	0	0	0	0	0	0	0	0
MTMR8	60	260	169	444	4	56	502	251	33	418	0	280
ASB12	0	0	4	12	4	0	18	6	0	10	0	14
AMER1	432	591	2443	2709	433	52	4419	2757	16	81	2101	2073
ARHGEF9	26	52	412	359	18	11	254	307	0	0	205	109
SPIN4	0	0	0	0	0	0	0	0	0	0	0	0
LOC105605675	0	0	0	0	0	0	0	0	0	0	0	0
ZXDB	102	0	18	3	0	0	43	2	2	87	2	10
LOC101108987	0	0	6	16	0	0	87	14	0	0	81	0
LOC105605447	0	0	0	0	0	0	0	0	0	0	0	0
ZNF674	6	32	46	13	75	38	78	76	0	84	0	12
MIR221	0	0	0	0	0	0	0	0	0	0	0	0
LOC105605445	0	0	0	0	0	0	12	6	8	215	0	0
LOC101108192	0	0	0	0	0	0	3	0	0	0	0	0
CXHXorf36	0	0	131	139	2	0	57	132	0	0	0	91
KDM6A	639	2378	239	193	1591	196	492	306	259	810	596	365
DUSP21	0	0	0	0	0	0	6	0	0	0	0	34
LOC101107415	0	0	0	0	1	0	0	1	0	2	0	0
FUNDC1	8490	7452	552	187	11423	5624	444	2381	1201	9539	1130	2417
LOC105605444	0	369	0	0	159	0	0	286	0	80	0	0
EFHC2	585	766	2153	3261	400	1440	3792	4157	0	0	1555	1217
NDP	0	0	0	0	0	0	0	0	0	2	0	0
LOC105605674	0	0	0	0	0	0	0	0	0	0	0	0
MAOB	0	0	0	0	14	32	0	0	20	2442	0	95
MAOA	44	104	0	0	116	0	6	0	2	56	0	0
LOC101106143	413	932	954	1018	592	378	915	815	29	233	707	823
LOC101105884	0	0	0	0	0	0	0	0	0	0	0	0
LOC101105633	0	0	0	0	0	0	0	0	0	0	0	0
GPR82	8	6	4	0	13	1	0	0	0	93	0	0
GPR34	0	0	0	0	0	2	0	0	9	0	0	0
CASK	493	896	280	533	495	549	1382	612	173	684	206	986
NYX	0	334	1798	2071	112	347	705	1060	0	0	1794	245
LOC101105136	0	0	0	0	0	0	0	0	0	0	0	0
LOC105605439	0	8	51	0	8	0	12	4	0	0	57	30
DDX3X	31606	53185	29549	14838	61484	19825	37663	16487	1621	10287	45679	34271
LOC105605438	0	0	0	0	0	0	16	15	0	0	0	0
LOC105605436	0	0	0	0	0	0	0	0	0	0	0	0
USP9X	3717	4161	3954	3898	2034	897	20799	3838	409	2426	5421	4233
LOC101123611	0	0	0	0	0	0	0	0	0	0	0	0
MED14	2963	1655	8004	7733	1661	1591	15737	7038	226	904	5787	3971
MPC1L	20	0	0	1	78	80	22	14	0	9	12	31
CXHXorf38	200	354	493	230	63	36	120	702	60	508	21	200
ATP6AP2	129	385	448	152	111	68	1706	176	317	2715	232	341
LOC105605434	0	1	0	0	0	0	1	0	0	0	0	0
LOC101102959	29	16	5	5	14	29	21	4	5	56	6	27
LOC105605432	141	63	101	6	96	83	0	46	0	0	84	61
BCOR	1863	2325	3244	2557	1784	1206	2603	1210	38	2806	3745	1759
LOC105605431	0	0	0	0	0	0	0	0	0	0	0	0
LOC106991980	0	0	16	0	0	0	30	10	0	0	0	26
MID1IP1	71	16	94	0	26	6	0	29	4	174	592	0
TRNAR-UCU	6	0	4	0	0	0	0	0	0	11	15	6
TSPAN7	5593	2487	11089	4713	3956	2787	10676	7704	12	0	8883	6286
LOC101121832	0	2	68	90	1	0	215	58	0	0	5	79
LOC101121576	135	67	171	193	0	128	652	41	7	0	171	239
OTC	44	0	0	18	0	0	32	6	0	0	0	2
LOC101101955	0	0	0	0	1	1	0	0	1	1	2	1
LOC101123349	4	4	62	43	4	5	14	10	2	17	61	18
RPGR	533	2188	1843	3566	1150	630	3181	4527	47	573	1754	3314
SRPX	3297	2301	5202	2712	1495	1011	5966	2499	0	0	5853	5310
LOC105605665	0	0	6	0	0	0	7	3	0	0	0	4
LOC106991987	3	10	12	6	0	0	14	6	14	128	7	11
LOC101120811	0	2	4	0	0	1	0	4	0	0	1	4
SYTL5	835	738	1389	1996	143	713	3267	3085	0	1	1871	808
DYNLT3	2010	2368	1411	1898	1500	1296	4585	2116	70	389	1304	3757
CYBB	10	106	23	0	0	0	21	3	18	0	0	0
XK	672	664	544	532	694	628	712	374	16	77	621	509
LOC106991964	0	0	0	18	0	24	58	6	4	22	16	0
LANCL3	0	0	32	19	0	0	2	25	0	0	30	14
LOC105605664	0	0	0	0	0	0	0	0	0	0	0	0
LOC101119796	0	59	43	133	9	0	46	61	0	0	0	8
LOC101119538	42	71	0	117	55	32	9	15	0	0	104	0
LOC101119283	0	0	0	0	0	0	0	0	0	0	0	0
LOC105605427	0	0	0	0	0	0	40	0	1	0	0	0
PRRG1	27	14	47	54	19	8	266	338	2	0	19	16
LOC106991963	0	0	0	0	0	0	9	0	0	0	0	0
LOC101118509	0	0	0	0	0	0	0	0	0	0	0	0
LOC105605425	0	0	0	0	32	0	0	0	0	0	0	0
LOC101117994	0	0	0	0	0	0	0	0	0	0	0	0
LOC105605424	8	0	4	1	3	0	3	9	0	0	3	0
LOC101117735	0	0	0	0	0	0	0	0	0	0	0	0
LOC105605663	1	5	0	6	1	2	1	1	0	0	0	0
CFAP47	129	70	483	1037	187	215	1106	593	2	0	491	1376
LOC101116709	0	0	14	26	101	0	150	32	0	0	0	0
LOC101121913	0	0	0	0	0	0	0	0	0	0	0	0
LOC101121660	0	138	628	536	0	0	163	391	0	8	125	31
LOC101121400	0	0	0	0	0	0	0	0	0	0	0	0
LOC101121149	2821	2326	2014	936	3569	1832	431	1207	83	612	2897	4345
LOC105605422	0	0	0	0	0	0	0	0	0	0	0	0
LOC105605423	215	675	587	576	384	171	587	741	0	0	74	591
LOC101115943	0	0	0	0	0	0	0	0	0	0	0	0
TMEM47	157	191	1023	922	438	308	2248	802	4	6	582	925
LOC106991962	0	0	0	0	0	0	0	0	0	0	0	0
LOC101120633	0	0	0	0	0	0	0	0	0	0	0	0
LOC101115436	0	0	0	0	0	0	0	0	0	0	0	0
LOC105605421	0	0	0	0	0	0	0	0	0	0	0	0
LOC101120383	0	0	0	0	0	0	0	0	0	0	0	0
LOC105605420	0	0	0	0	0	0	0	0	0	0	0	0
LOC101114936	0	0	0	0	0	0	0	0	0	0	0	0
LOC106991957	0	0	0	0	0	0	0	0	0	0	0	0
LOC105605415	0	0	0	0	0	0	0	0	0	0	0	0
LOC105605416	0	0	0	0	0	0	0	0	0	0	0	0
DMD	1368	1013	5127	5246	1004	930	6402	3660	24	86	4534	3101
LOC101113916	0	0	10	0	0	0	0	0	0	0	0	0
TAB3	279	633	478	935	544	205	610	951	11	72	672	317
GK	0	45	639	512	143	41	2872	1099	45	1039	621	607
CXHXorf21	0	40	21	33	8	65	24	52	0	0	0	0
LOC101113393	0	0	0	0	0	0	0	1	0	0	0	0
LOC105605411	4	12	44	34	42	50	109	52	0	0	6	51
NR0B1	0	1	11	9	3	0	7	15	0	0	1	8
LOC106990480	0	0	0	0	0	0	0	0	0	0	0	0
LOC101112886	0	36	44	28	0	0	85	24	2	27	46	47
LOC106991961	0	0	0	2	0	0	0	8	0	0	0	19
LOC106991960	0	0	0	0	0	0	0	27	0	0	0	23
LOC101117392	0	0	0	0	0	0	0	2	0	0	0	2
LOC101112379	0	0	0	0	0	0	0	0	0	0	0	0
LOC101112117	0	0	0	0	3	0	0	0	0	0	0	5
TRNAK-CUU	15	33	5	0	4	0	19	3	1	1	0	0
LOC105605662	0	0	0	0	0	0	0	0	0	0	0	0
IL1RAPL1	52	104	252	514	108	76	427	234	0	0	296	258
LOC101116885	39	29	4	0	18	26	0	4	10	78	0	0
LOC101116631	17910	12268	5846	6118	7659	7139	8429	4021	305	1649	8050	5837
LOC101111863	7	151	0	0	385	54	9	171	0	0	0	0
LOC101111610	0	76	0	0	0	0	0	0	0	0	0	0
LOC101111347	4	0	0	0	14	30	0	0	0	4	0	74
LOC101111077	0	0	0	0	0	0	0	0	0	0	0	0
LOC101110823	52	328	0	0	409	0	38	104	4	116	0	114
LOC101110571	89	20	41	83	79	230	30	159	26	17	122	173
LOC101116377	0	0	0	0	0	0	0	0	0	0	0	0
LOC105605406	0	0	0	0	0	0	0	2	2	0	0	0
LOC101110036	0	0	0	0	0	0	0	0	0	0	0	0
LOC101116122	0	103	0	0	66	0	24	23	0	22	0	22
LOC101115855	1	0	0	6	0	2	4	12	0	0	5	0
LOC101109519	27	0	0	10	0	0	8	0	0	0	41	0
ARX	98	4	38	0	24	0	61	0	0	0	153	0
LOC105605403	11	17	18	8	4	2	27	24	8	43	41	16
POLA1	391	787	1492	892	889	304	3339	1797	69	998	1427	1474
PCYT1B	43	89	115	141	52	33	60	193	0	0	71	96
PDK3	4259	5900	7887	5687	3730	3040	17215	9590	62	647	9264	9622
LOC105609982	0	0	0	4	4	0	0	0	0	0	66	0
LOC101108196	34	12	0	12	35	0	2	10	0	0	22	0
ZFX	3563	5002	2501	1173	6155	1803	3063	3474	79	657	1771	2414
EIF2S3	4445	3978	3363	2839	4900	3095	6302	3476	408	3366	3207	2199
KLHL15	1320	1510	924	181	1435	382	1740	570	152	536	3986	1239
CXHXorf58	45	815	1140	1173	236	420	829	1216	2	61	56	602
APOO	851	744	656	619	914	464	770	1132	462	3115	353	906
SAT1	10956	5711	1748	2552	6892	4766	1999	3610	139	387	9896	3815
LOC105605399	6	0	0	4	0	0	4	2	0	0	22	0
ACOT9	752	1523	4471	467	1039	1201	5635	1263	613	3424	612	238
PRDX4	126	726	287	206	729	230	163	387	90	1851	110	264
PTCHD1	0	34	53	66	0	0	36	6	0	0	92	0
DDX53	0	0	0	0	0	0	0	0	0	0	0	0
LOC106991986	53	4	31	20	67	14	15	8	0	0	15	59
PHEX	46	0	49	242	0	0	226	72	2	0	63	30
SMS	199	193	414	463	169	122	540	413	137	562	430	304
YY2	0	0	14	0	1	0	20	0	28	66	0	0
MBTPS2	0	169	396	188	159	68	309	280	34	61	98	113
SMPX	0	0	0	0	0	0	0	0	0	0	0	0
KLHL34	0	0	0	0	0	0	0	0	0	0	0	0
CNKSR2	4	45	276	453	16	21	197	400	0	0	360	147
LOC101105889	0	0	0	0	0	0	6	0	0	0	0	0
LOC101105635	0	0	0	0	0	0	0	0	0	0	0	0
LOC106991959	0	0	0	0	0	0	0	0	0	0	0	0
LOC101105138	0	0	54	0	0	0	0	0	0	0	0	0
RPS6KA3	2225	3118	1778	583	2378	895	2284	866	67	428	217	1233
EIF1AX	16832	34900	2748	2576	41808	16037	1397	6330	1905	12518	11985	6189
MAP7D2	102	147	292	901	0	2	839	290	0	0	106	248
CXHXorf23	100	206	389	186	61	88	2604	268	91	69	314	109
LOC101110649	0	0	0	13	4	0	0	0	1	2	0	0
SH3KBP1	1148	3971	9523	12798	795	1585	7908	5850	58	132	13774	3946
MAP3K15	51	224	758	665	183	126	926	1152	232	380	534	597
PDHA1	2440	5767	424	1303	6667	3920	1336	2811	462	3390	1543	490
LOC105605389	79	30	20	117	0	3	5	25	0	0	27	298
LOC101104638	0	0	0	0	0	0	0	0	0	0	0	0
LOC105605388	0	0	0	0	0	0	54	0	0	0	2	0
ADGRG2	80	463	433	356	248	0	330	312	6	0	161	156
PHKA2	1859	2218	9498	16580	1534	1689	15025	8610	4	329	13090	6600
PPEF1	4874	5147	7333	12650	4213	3707	9896	11202	91	467	7841	8633
TRNAV-UAC	0	0	0	0	0	20	2	0	0	1	0	0
TRNAF-GAA	20	1	10	17	0	3	15	4	0	0	0	9
RS1	0	0	0	0	0	0	10	0	0	0	0	3
LOC105605386	0	0	0	7	0	0	0	0	0	0	4	0
CDKL5	595	1392	2006	2972	234	447	4447	2901	24	0	1463	1585
LOC105605385	0	0	0	2	0	0	0	0	4	0	0	0
SCML2	3176	4856	4288	2183	4382	650	7653	4730	20	108	2219	4154
BEND2	1	227	42	0	316	1	24	0	0	0	6	0
LOC101103626	0	0	0	0	0	0	0	0	0	0	0	0
LOC101103378	0	0	0	0	0	0	0	0	0	0	0	0
RAI2	0	0	0	0	0	0	0	12	0	0	24	0
LOC105605384	0	0	0	50	0	0	6	0	0	0	0	0
SCML1	0	117	12	16	0	0	0	105	0	0	0	0
LOC105605382	0	77	18	34	109	17	26	43	0	0	15	38
LOC105605383	0	0	0	0	0	0	0	0	0	0	0	0
NHS	15	44	114	128	77	48	148	162	0	0	56	92
LOC106991958	0	0	0	0	0	0	0	0	0	0	0	0
LOC101102624	0	0	0	0	0	0	0	0	0	0	0	0
REPS2	17	160	138	62	66	14	401	327	29	4	332	295
LOC105605379	0	0	0	0	0	0	0	0	0	0	0	0
RBBP7	61803	124205	82802	99142	126540	52185	165259	87139	900	10631	81728	54650
TXLNG	296	783	2369	1578	426	327	5329	3288	74	643	1425	1208
SYAP1	145	539	1114	1170	313	238	868	1475	106	1181	544	630
S100G	0	0	0	0	0	0	0	0	0	0	0	0
CTPS2	0	0	109	243	192	0	101	69	0	25	32	64
LOC106990650	0	0	0	0	0	0	0	4	0	0	0	0
LOC105605373	0	0	0	0	0	14	0	0	0	0	0	0
GRPR	0	0	0	0	0	0	0	0	0	0	0	0
LOC105605374	0	0	0	0	0	0	8	0	0	0	0	0
AP1S2	5391	6723	4890	3426	8716	4732	11574	9618	533	1736	4951	10007
ZRSR2	1566	3473	3135	3203	1369	1596	6388	4390	60	219	2376	1373
CA5B	10	23	4	19	27	20	14	8	22	237	22	25
LOC105605369	208	283	327	233	434	124	456	376	10	31	209	379
LOC105605370	19	4	9	17	19	19	17	5	0	1	5	20
LOC105605371	37	7	7	15	20	10	15	3	2	1	8	6
CDC42	8249	6005	8797	6665	5607	4940	20948	12709	1052	7480	6737	15499
TMEM27	944	838	241	444	683	242	565	380	20	54	223	612
ACE2	0	19	1	0	0	0	12	2	4	0	0	10
BMX	0	0	0	0	0	0	3	0	0	0	0	0
[truncated: 25,755 more rows]

## Sheet: Supplementary Table S3
8vs16								16vs32								8vs32
	baseMean	log2FoldChange	lfcSE	stat	pvalue	padj			baseMean	log2FoldChange	lfcSE	stat	pvalue	padj			baseMean	log2FoldChange	lfcSE	stat	pvalue	padj
LOC105606050	5.46587	-20.281	3.69175	-5.49359	3.93844e-08	2.37831e-05		rna-NC_001941.1:15371..15436	79.3874	-3.23356	0.975729	-3.314	0.000919728	0.0169266		rna-NC_001941.1:15371..15436	79.3874	-4.4622	1.01205	-4.40907	1.03817e-05	0.000935804
LOC105605922	0.393666	-16.3589	3.80929	-4.29448	1.75104e-05	0.004913		ND6	4931.42	-2.9699	0.879767	-3.37578	0.000736068	0.0146409		ND6	4931.42	-2.88041	0.879795	-3.27395	0.00106054	0.0207073
GTPBP6	125.969	6.11461	1.65206	3.70121	0.000214574	0.0459404		ATP6	72936.2	-1.49596	0.513748	-2.91186	0.00359288	0.0403077		COX2	457.074	-5.76637	1.42151	-4.05651	4.98104e-05	0.00282809
LOC101103547	12.8133	-17.7929	3.75744	-4.73538	2.18641e-06	0.000858203		rna-NC_001941.1:6874..6944	28.1369	-6.45094	1.62873	-3.96072	7.47248e-05	0.00307822		rna-NC_001941.1:6874..6944	28.1369	-4.94562	1.553	-3.18455	0.00144979	0.0252936
LOC105605648	58.1788	20.5726	3.68086	5.58909	2.28265e-08	1.62905e-05		COX1	9358.46	-4.56827	1.05894	-4.31401	1.60321e-05	0.00100672		COX1	9358.46	-3.7685	1.0588	-3.55921	0.000371977	0.0104993
LOC101120895	8.9539	-21.5975	3.74547	-5.7663	8.10321e-09	9.48557e-06		rna-NC_001941.1:1094..2667	154.872	-4.32985	1.16394	-3.71999	0.000199228	0.0059015		rna-NC_001941.1:1094..2667	154.872	-4.3846	1.16859	-3.75204	0.000175401	0.00647748
IL3RA	2.51991	-16.9845	3.7732	-4.50136	6.75214e-06	0.00228803		LOC105606118	100.921	-3.86727	1.17752	-3.28424	0.00102259	0.0181619		rna-NC_001941.1:69..1026	30.7821	-3.48771	1.02079	-3.41668	0.00063389	0.0149533
LOC105605270	3.17474	-17.4877	3.76777	-4.64139	3.46069e-06	0.00131456		PPP1R16A	10.5466	-6.49271	2.18771	-2.96781	0.0029993	0.0360993		PTDSS2	8.30234	-4.93739	1.51927	-3.24984	0.00115469	0.0219839
IDO1	87.4118	24.1183	3.74475	6.44055	1.19042e-10	3.50444e-07		GPT	40.411	-5.98477	1.64249	-3.64371	0.000268733	0.00730238		CYP17A1	30.4728	-7.24255	2.3517	-3.07971	0.00207201	0.0316859
LOC106990149	2.40823	-20.3399	3.68537	-5.5191	3.40737e-08	2.11176e-05		LOC101123359	816.396	-1.82171	0.478717	-3.8054	0.000141575	0.00467062		LOC105606118	100.921	-4.33346	1.18073	-3.67014	0.000242415	0.00806416
NODAL	33.2459	7.03858	1.90837	3.68828	0.000225779	0.0477887		LOC101102215	30.1707	-4.26846	1.18289	-3.60849	0.000307983	0.00799326		LOC101119576	2941.07	-1.01831	0.349472	-2.91386	0.00356994	0.0439101
FSCN1	105.586	2.88475	0.641591	4.49624	6.91657e-06	0.00229426		PSMG4	117.398	-2.30393	0.589333	-3.90939	9.25314e-05	0.0034941		LOC101103220	1321.15	-1.94784	0.669211	-2.91066	0.00360667	0.0440739
LOC101121655	22.1033	22.598	3.21867	7.02091	2.20426e-12	1.03825e-08		LOC101104725	421.323	-3.45184	0.90464	-3.81571	0.000135793	0.00460873		LOC101102215	30.1707	-9.11402	1.53089	-5.9534	2.62633e-09	8.80663e-07
PRSS8	923.154	7.8425	2.13143	3.67945	0.000233738	0.0482873		ABCB1	227.199	3.04087	0.66554	4.56903	4.8999e-06	0.000398795		LOC101123279	2775.37	-1.74649	0.467696	-3.73425	0.000188277	0.00683258
LOC101122491	13.8151	-20.7722	3.70673	-5.60391	2.09571e-08	1.59213e-05		LOC101120062	177.625	-10.5786	2.62076	-4.03646	5.42632e-05	0.00243256		PSMG4	117.398	-1.81532	0.587436	-3.09024	0.00199995	0.0310174
CCDC64B	106.172	8.39247	1.71006	4.90771	9.21462e-07	0.000401877		LOC105605869	86.5914	-7.21849	2.39872	-3.00931	0.00261842	0.033563		LOC101104725	421.323	-4.48809	0.912214	-4.91999	8.65464e-07	0.000126177
LOC105604435	9.70991	-22.5012	3.68223	-6.11076	9.916e-10	2.32579e-06		S100A14	1590.85	-6.9831	1.7273	-4.04279	5.28187e-05	0.00238695		LOC101111083	161.179	-11.2918	3.05456	-3.6967	0.00021842	0.0074597
ATRNL1	27.368	-6.6534	1.8119	-3.67205	0.000240612	0.0492753		LOC105605852	1658.16	-3.16411	0.891911	-3.54757	0.000388808	0.00943379		LOC101120062	177.625	-10.3491	2.62155	-3.94769	7.89098e-05	0.00389118
LOC101116273	995.636	6.90345	1.51015	4.57138	4.84532e-06	0.001783		GTPBP6	125.969	-7.87352	1.6507	-4.7698	1.84413e-06	0.000172494		LOC105605869	86.5914	-7.48764	2.40244	-3.11669	0.00182897	0.029344
UBTD1	656.766	1.62432	0.356426	4.55723	5.1833e-06	0.00184957		LOC105605819	45.5912	-6.09914	1.74741	-3.49039	0.00048231	0.0108542		S100A14	1590.85	-6.25329	1.72595	-3.6231	0.000291093	0.00908837
PLCE1	88.5883	-6.46392	1.50346	-4.29937	1.71287e-05	0.004913		LOC105605818	52.5017	-4.27476	1.39451	-3.06541	0.00217372	0.0294859		LOC105605852	1658.16	-2.85365	0.891817	-3.19981	0.00137518	0.0245733
PAG4	50.2006	5.95914	1.4987	3.9762	7.00238e-05	0.0171785		LOC101122932	1720.04	1.59809	0.564441	2.83128	0.00463616	0.0478043		LOC105605818	52.5017	-4.8219	1.40272	-3.43754	0.000587026	0.0143511
MS4A8	22.1876	20.6756	3.69538	5.59497	2.20655e-08	1.62395e-05		LOC101112460	326.664	1.84906	0.612994	3.01644	0.00255763	0.0330469		LOC101122932	1720.04	2.17828	0.564338	3.85988	0.000113443	0.00496602
SNX19	827.264	1.88397	0.493952	3.81409	0.000136688	0.0309533		LOC105605775	51.7985	-5.73795	1.54601	-3.71145	0.000206075	0.0060615		LOC105605775	51.7985	-4.92572	1.52296	-3.2343	0.00121942	0.0226159
LOC106990393	43.4334	8.00373	1.78548	4.48267	7.37157e-06	0.00241122		ASL	189.328	-2.67927	0.841098	-3.18545	0.0014453	0.0227521		LOC101103547	12.8133	-22.4486	3.69061	-6.08261	1.1824e-09	4.76919e-07
LY86	8.39057	19.3814	3.68612	5.25794	1.45677e-07	7.9787e-05		CKB	6050.85	-7.31293	1.34849	-5.42303	5.85961e-08	1.19808e-05		ASL	189.328	-2.45762	0.840708	-2.92328	0.00346367	0.0430969
CAP2	7.8478	19.2837	3.68849	5.22807	1.71293e-07	8.76984e-05		LOC105611277	163.484	1.77607	0.570812	3.11148	0.00186155	0.0264947		CKB	6050.85	-6.19456	1.34782	-4.59597	4.30738e-06	0.000468945
LOC105603793	27.0014	-7.27017	1.88968	-3.84729	0.00011943	0.0281269		LOC101102211	164.18	-3.2221	1.09034	-2.95512	0.00312545	0.0368728		LOC105611277	163.484	2.16024	0.570342	3.78762	0.000152096	0.00592235
LOC101104612	9.48599	18.9726	3.6855	5.14791	2.63408e-07	0.00012924		SRPX2	49.3973	-7.22416	2.53572	-2.84896	0.0043863	0.0460493		LOC101102211	164.18	-4.1659	1.09452	-3.80615	0.000141148	0.00570236
MOG	70.0765	4.61998	1.22061	3.78498	0.000153723	0.0344793		LOC105605648	58.1788	-22.3059	3.67971	-6.06186	1.34554e-09	6.8296e-07		SRPX2	49.3973	-9.36868	2.62838	-3.56442	0.000364655	0.0104331
RUNX2	32.3687	6.20809	1.68396	3.6866	0.000227266	0.0477887		GLA	522.513	-2.31654	0.818743	-2.82939	0.00466367	0.04797		LOC101122258	1354.15	2.77216	0.766175	3.61819	0.000296674	0.00913882
LOC105603570	30.5288	5.79035	1.32681	4.3641	1.27648e-05	0.00380537		IL1RAPL2	334.902	3.2206	1.08748	2.96154	0.00306104	0.0363995		RPL36A	106.558	-2.82246	0.686382	-4.11208	3.92107e-05	0.00244168
LOC105603618	1.2221	-18.0016	3.71896	-4.8405	1.29511e-06	0.000544664		CLDN2	13.9935	-19.0396	3.74502	-5.084	3.69577e-07	4.6957e-05		SYTL4	4829.58	1.58327	0.546158	2.89893	0.00374438	0.0450346
LOC105603288	1.93773	-18.8242	3.77495	-4.98661	6.14483e-07	0.000278302		ATG4A	1619.81	1.72685	0.45276	3.81404	0.000136711	0.00461118		IL1RAPL2	334.902	3.14914	1.08746	2.89588	0.00378103	0.0453129
PLBD2	101.633	4.8187	0.795317	6.05884	1.37105e-09	2.47734e-06		COL4A5	33.8897	3.45161	1.08641	3.17708	0.00148767	0.0231482		CLDN2	13.9935	-26.9117	3.74507	-7.1859	6.67667e-13	6.99632e-10
GRIA2	10.8383	-19.1654	3.73505	-5.13122	2.8787e-07	0.000135623		CT83	580.506	3.16849	1.12154	2.82513	0.00472617	0.0483491		COL4A5	33.8897	4.04913	1.08466	3.7331	0.000189141	0.00683434
SCOC	23.1688	-5.26437	1.41146	-3.72974	0.000191679	0.042189		ZNF280C	402.346	2.39371	0.808568	2.96043	0.00307207	0.0364202		SLC25A5	673.844	-1.80122	0.574997	-3.13257	0.0017328	0.0283159
MS4A2	11.068	-20.5524	3.68433	-5.57833	2.42838e-08	1.68208e-05		ELF4	874.025	-1.85174	0.41531	-4.4587	8.24581e-06	0.000594205		NKRF	258.762	-2.30134	0.771752	-2.98198	0.00286395	0.0385679
LOC101110088	545.697	13.6269	2.59389	5.25344	1.49288e-07	7.99062e-05		ZDHHC9	559.761	-3.41744	0.786492	-4.34517	1.39168e-05	0.000900884		RPL39	86.3618	-2.44377	0.580868	-4.2071	2.58671e-05	0.00179953
FAM180B	1.17073	16.7772	3.71466	4.51647	6.28802e-06	0.00217778		TENM1	84.4785	3.06419	0.991173	3.09148	0.00199163	0.0278729		NDUFA1	575.955	-2.1568	0.559494	-3.85492	0.00011577	0.0050155
CLDN25	6.93794	-20.5816	3.69337	-5.57257	2.51006e-08	1.68898e-05		ZBTB33	10674.5	2.09969	0.670212	3.13288	0.00173101	0.025369		LOC101104563	150.861	-6.26951	1.84209	-3.40347	0.000665351	0.0153788
LOC101119415	75.8562	-8.47707	1.93898	-4.37192	1.2316e-05	0.0037468		LOC106990558	138.045	-6.77028	1.92487	-3.51726	0.000436025	0.0102218		ZNF280C	402.346	2.3043	0.808596	2.84976	0.00437526	0.0495646
LOC101104263	21.6733	19.7843	3.32237	5.95486	2.60288e-09	3.83128e-06		LOC101106404	838.156	-2.19196	0.615112	-3.56352	0.000365916	0.0090888		ZBTB33	10674.5	2.02528	0.670212	3.02185	0.00251237	0.0356941
LOC101107626	88.758	-3.79343	0.724501	-5.23592	1.64161e-07	8.59146e-05		LOC105605712	49.2341	-3.21175	0.661206	-4.85741	1.18929e-06	0.000121583		LOC105607128	26.346	-4.35015	1.29127	-3.36891	0.00075467	0.0165013
RRAD	66.3804	8.99611	1.97234	4.56114	5.08756e-06	0.00184334		FAM127A	798.28	-2.72474	0.779862	-3.49387	0.000476064	0.0107861		FMR1	844.548	-1.94465	0.494351	-3.93375	8.36315e-05	0.0040525
CBLN1	143.911	3.20801	0.686302	4.67434	2.94894e-06	0.00113853		VGLL1	148.723	-11.0624	3.66398	-3.01923	0.00253416	0.0329107		VMA21	1014.75	-1.37882	0.466879	-2.95327	0.00314428	0.0410569
COTL1	8323.25	2.22332	0.596995	3.72418	0.00019595	0.0423379		NSDHL	12674.1	1.7768	0.606606	2.92908	0.00339962	0.0390665		NSDHL	12674.1	2.03669	0.606602	3.35754	0.000786394	0.0169469
LOC105613298	20.2391	5.93084	1.38109	4.29432	1.75233e-05	0.004913		SLC6A8	1599.97	-4.69729	1.08072	-4.34643	1.38373e-05	0.000899212		PNCK	14.9909	-7.27248	2.38735	-3.04626	0.0023171	0.0337108
BPIFB3	2.23497	18.3133	3.69233	4.95983	7.05566e-07	0.000313524		FLNA	110.267	-7.62635	1.3578	-5.61669	1.94654e-08	5.53147e-06		SLC6A8	1599.97	-4.60021	1.08062	-4.25699	2.07193e-05	0.00154391
ID1	179.536	21.9227	3.03022	7.23467	4.66663e-13	2.74759e-09		LOC105605698	45.4878	-8.35042	2.20636	-3.7847	0.000153893	0.00489239		SSR4	1017.83	-1.27656	0.417398	-3.05837	0.00222542	0.0330775
PRND	19.3032	20.4852	3.68134	5.5646	2.62759e-08	1.71895e-05		RPL10	14937.3	-1.44882	0.447389	-3.23838	0.00120211	0.0201345		FLNA	110.267	-5.37601	1.27664	-4.21108	2.54156e-05	0.00177549
RNASEL	65.9208	-7.65463	1.84346	-4.15232	3.29125e-05	0.00870923		TAZ	844.167	-1.67483	0.536895	-3.11948	0.00181172	0.0260889		LOC105605698	45.4878	-8.40851	2.21591	-3.7946	0.000147882	0.00582749
ERRFI1	1457.01	2.11274	0.558781	3.78097	0.000156218	0.0347085		ATP6AP1	564.497	-3.55911	1.04574	-3.40343	0.000665453	0.0136061		VAMP7	6055.82	1.37141	0.480404	2.85471	0.00430763	0.0490303
LOC106991480	13.7786	-22.4454	3.71162	-6.04733	1.47266e-09	2.47734e-06		VAMP7	6055.82	1.83027	0.480384	3.81001	0.000138963	0.00464114		DACH2	25.0938	-3.54715	1.02166	-3.47195	0.000516702	0.0132214
LOC105616516	0.874379	15.3495	3.7829	4.0576	4.95791e-05	0.0126917		VBP1	8126.06	1.14162	0.403028	2.83262	0.00461689	0.0476936		POF1B	236.153	-11.895	3.24193	-3.66912	0.000243387	0.00808043
EPHX1	44.0444	6.06085	1.64513	3.68411	0.000229504	0.0478323		DACH2	25.0938	-5.40363	1.12814	-4.78987	1.66889e-06	0.000157194		APOOL	236.324	-9.70854	2.92935	-3.31423	0.000918953	0.0188427
CD300E	10.9341	-21.9783	3.74533	-5.86818	4.40593e-09	6.10377e-06		LOC105605519	324.039	3.64293	1.26009	2.891	0.00384017	0.0422171		LOC105605515	2992.98	-3.39618	0.977485	-3.47441	0.000511986	0.0131454
KRT9	41.1411	23.6359	3.62384	6.52233	6.92252e-11	2.32903e-07		LOC105605515	2992.98	-3.34076	0.97727	-3.41846	0.000629758	0.0130696		LOC101116886	1139.95	-1.94506	0.502067	-3.8741	0.000107021	0.00474992
LOC106991421	12.0758	19.6085	3.68299	5.32407	1.01472e-07	5.97439e-05		GDPD2	1034.89	-10.4698	1.67005	-6.26914	3.63053e-10	2.6465e-07		LOC101112291	479.207	-3.13336	0.905763	-3.45936	0.000541454	0.0135291
FAM83G	0.970121	16.0845	3.74167	4.29874	1.71769e-05	0.004913		EDA	78.0101	-7.52233	2.23354	-3.3679	0.000757441	0.0149227		GDPD2	1034.89	-8.31068	1.61975	-5.13085	2.88442e-07	5.1447e-05
CD68	101.836	3.64063	0.908229	4.0085	6.11061e-05	0.0153737		LOC101119962	346.155	-1.43371	0.499388	-2.87093	0.00409261	0.0438445		EDA	78.0101	-9.14012	2.26268	-4.03951	5.35622e-05	0.00298187
LOC101122037	26.6161	16.0736	3.74617	4.29068	1.78128e-05	0.00493541		ARAF	193.559	-2.05005	0.683737	-2.9983	0.00271491	0.0342757		CHST7	35.6311	-1.65722	0.42711	-3.88007	0.000104427	0.00466885
LOC105601884	12.2967	19.398	3.6835	5.26619	1.39283e-07	7.8798e-05		WDR13	547.314	-1.60457	0.459405	-3.4927	0.000478157	0.0107946		NDUFB11	1844.54	-2.72936	0.63547	-4.29503	1.74674e-05	0.00140123
RB1	78.7457	-4.98123	0.87773	-5.67513	1.38585e-08	1.20882e-05		GSPT2	17.7757	-7.22122	2.45778	-2.9381	0.00330226	0.0383153		PPP1R3F	2095.3	3.85632	1.32413	2.91233	0.00358738	0.0439739
LOC105612616	87.2119	7.0312	1.37029	5.13118	2.87934e-07	0.000135623		MAGEH1	46.0669	-8.46805	2.20705	-3.83682	0.000124636	0.00432639		CCNB3	4221.39	1.60035	0.558194	2.86701	0.00414376	0.0477158
EFCAB1	8.61631	19.4213	3.68907	5.26456	1.40525e-07	7.8798e-05		UBQLN2	232.484	-2.10041	0.739462	-2.84046	0.00450491	0.0469127		NUDT11	103.237	3.28921	1.10275	2.98274	0.00285681	0.0385027
LOC105616011	7.36618	-17.9275	3.75979	-4.76821	1.85872e-06	0.000754736		MSN	1289.05	-3.73306	1.12499	-3.31832	0.000905612	0.0167959		MAGEH1	46.0669	-7.42912	2.18732	-3.39645	0.000682661	0.015551
LOC105608709	7.83466	-21.5911	3.74559	-5.76442	8.19373e-09	9.48557e-06		LOC105605444	57.7612	10.2111	3.54454	2.88079	0.00396686	0.0430475		MSN	1289.05	-3.54923	1.12494	-3.15503	0.00160481	0.0267991
VNN1	20.3599	22.7956	3.74499	6.08694	1.15088e-09	2.32579e-06		MAOB	212.873	-6.33262	2.02709	-3.124	0.0017841	0.0258087		MAOB	212.873	-10.1174	2.13669	-4.73509	2.18957e-06	0.000273958
LOC105612881	9.96857	-21.021	3.68647	-5.70219	1.18276e-08	1.16063e-05		LOC106991987	22.4681	-4.22133	1.31318	-3.21459	0.00130633	0.0212227		CXHXorf21	15.9691	6.09604	1.79186	3.40208	0.000668743	0.0153788
FUT9	9.99185	16.8233	3.75614	4.47887	7.50378e-06	0.00242084		PRRG1	40.7858	3.00065	0.960348	3.12455	0.0017808	0.0258087		MAP7D2	154.242	5.35507	1.37867	3.88423	0.000102653	0.00460182
HTR1B	29.3564	7.96007	1.91267	4.16176	3.15802e-05	0.00845164		LOC101116709	18.4202	7.64858	2.52849	3.02496	0.00248664	0.0325731		ZRSR2	1737.39	1.66829	0.544312	3.06495	0.00217709	0.032627
PDE6B	1.17372	16.2998	3.72944	4.37056	1.23927e-05	0.0037468		CXHXorf21	15.9691	6.8367	1.78904	3.82144	0.000132674	0.00453414		CA5B	43.9856	-2.47527	0.695321	-3.5599	0.000371001	0.0104894
FGFR3	173.175	3.77753	0.945601	3.99485	6.47354e-05	0.0160483		LOC101111863	57.4346	8.70389	2.08931	4.16591	3.10115e-05	0.00165582		ASB11	3634.34	1.3486	0.471063	2.86289	0.00419794	0.0481542
PDGFRA	694.853	3.28318	0.690897	4.75206	2.01354e-06	0.000803744		ZRSR2	1737.39	1.5503	0.544334	2.84807	0.00439849	0.0460976		TRAPPC2	5567.22	2.44161	0.74884	3.26053	0.00111204	0.0214176
CD74	62.4238	9.56074	2.47647	3.86063	0.000113093	0.0269036		CA5B	43.9856	-2.38919	0.691058	-3.4573	0.000545619	0.0118189		GYG2	115.61	-7.39951	2.5629	-2.88716	0.00388733	0.04606
CFD	53.3875	5.24382	1.36819	3.83266	0.000126763	0.0289844		ASB11	3634.34	1.44352	0.471062	3.06439	0.00218112	0.0295169		CD99	7171.13	-3.17744	0.64044	-4.96133	7.00104e-07	0.000105747
LOC105609339	16.5628	-21.3272	3.68167	-5.7928	6.92219e-09	9.05692e-06		TRAPPC2	5567.22	2.79747	0.74883	3.73578	0.000187132	0.00562269		SLC25A6	1051.19	-3.16868	0.802568	-3.94817	7.87508e-05	0.00389118
LOC106991100	4.27364	-21.1018	3.76461	-5.60532	2.07866e-08	1.59213e-05		LOC101120895	8.9539	20.9684	3.74547	5.59832	2.16435e-08	5.8996e-06		LOC101102122	263.844	-2.02815	0.579915	-3.49732	0.000469949	0.0123692
LOC105615095	10.3577	-29.998	3.70361	-8.09967	5.51074e-16	4.84399e-12		WWC3	897.014	-1.24468	0.431684	-2.88332	0.00393512	0.0428417		UBE2E2	126.509	-5.54602	1.61755	-3.42865	0.000606586	0.0145852
TSPAN12	9.60123	-29.988	3.70867	-8.08591	6.17042e-16	4.84399e-12		PUDP	1147.1	-2.14793	0.718541	-2.98929	0.00279625	0.0348116		RPL15	2630.68	-2.18499	0.456296	-4.78853	1.68003e-06	0.000223551
NPY	1.69706	-19.2061	3.69627	-5.19607	2.03549e-07	0.000101995		CD99	7171.13	-3.35859	0.640428	-5.24429	1.56884e-07	2.55826e-05		SH2D4A	29.7158	-7.35229	2.21846	-3.31414	0.000919245	0.0188427
HOXA10	53.1682	8.92649	2.02217	4.41431	1.01334e-05	0.00322504		SLC25A6	1051.19	-4.39766	0.803737	-5.47152	4.46191e-08	9.50715e-06		LOC105605245	82.0323	21.7164	2.939	7.38904	1.47898e-13	1.90742e-10
LOC105614966	21.4328	-22.8504	3.41494	-6.69132	2.21163e-11	8.681e-08		LOC105605284	34.1902	-5.67343	1.36905	-4.14406	3.41209e-05	0.00177662		IDO1	87.4118	27.1199	3.74481	7.24201	4.42094e-13	4.94144e-10
ABCC9	9.77284	-20.9815	3.69507	-5.67824	1.36086e-08	1.20882e-05		LOC101102122	263.844	-1.6242	0.577114	-2.81434	0.00488767	0.0495746		PLEKHA2	190.239	-10.2567	2.05794	-4.98394	6.23032e-07	9.58326e-05
RAC2	623.184	6.19875	1.46147	4.24146	2.22072e-05	0.00601152		UBE2E2	126.509	-4.63258	1.60713	-2.88252	0.00394513	0.0429228		LETM2	6754.98	2.45125	0.850502	2.88212	0.00395012	0.0464116
LOC106990182	2.53397	-16.9784	3.77311	-4.49983	6.80064e-06	0.00228803		THRB	12.2431	6.38643	1.89925	3.36262	0.000772078	0.0151567		EIF4EBP1	49.6348	-3.3994	1.11896	-3.03801	0.00238146	0.0343021
KRT7	1.2848	15.9856	3.75349	4.25886	2.05469e-05	0.00562675		POLB	3718.02	1.0948	0.301286	3.63377	0.000279314	0.00751683		LOC106991952	22.6621	-4.03163	1.21972	-3.30537	0.000948496	0.0192991
CSRP2	2512.36	6.9391	1.51556	4.57857	4.68164e-06	0.00175011		LOC105605245	82.0323	25.6962	2.93732	8.74817	2.16847e-18	9.08913e-15		DLC1	856.282	-2.65533	0.686478	-3.86805	0.000109711	0.00483172
LOC105614355	2.82525	-20.8184	3.68346	-5.65185	1.58731e-08	1.3351e-05		PLEKHA2	190.239	-6.00963	1.86162	-3.22818	0.00124582	0.0205141		MSR1	109.058	9.55781	2.52693	3.78238	0.000155338	0.00595972
LOC106991048	22.1046	18.6632	3.25528	5.73321	9.85452e-09	1.00906e-05		LETM2	6754.98	2.79889	0.850494	3.29089	0.000998694	0.0179658		UFSP2	251.292	-2.68516	0.89101	-3.01362	0.00258155	0.0361892
LOC654331	263.125	20.7706	3.68081	5.64294	1.67175e-08	1.35764e-05		EIF4EBP1	49.6348	-4.40999	1.13371	-3.88989	0.000100292	0.00371346		CENPU	15223.1	1.44553	0.415867	3.47595	0.000509044	0.0130899
LRRTM4	10.4743	-21.2069	3.68739	-5.75121	8.86088e-09	9.48557e-06		RAB11FIP1	228.977	-4.33	0.790601	-5.47684	4.32982e-08	9.50715e-06		TRAPPC11	766.326	-1.38659	0.374894	-3.69863	0.00021677	0.00743223
LOC101114597	252.011	2.22941	0.51013	4.37027	1.24093e-05	0.0037468		LEPROTL1	2243.99	1.1781	0.357354	3.29674	0.000978155	0.0177103		VEGFC	62.3776	-6.85796	2.11016	-3.24998	0.00115414	0.0219839
VSNL1	0.910135	16.3183	3.7265	4.37898	1.19237e-05	0.00374419		CENPU	15223.1	1.64461	0.415864	3.95469	7.66327e-05	0.00312609		CLN8	24.2993	-6.37098	1.83787	-3.46649	0.000527293	0.0133141
LOC105611501	13.8657	-19.0774	3.7491	-5.08852	3.60877e-07	0.000166647		VEGFC	62.3776	-6.45881	2.10135	-3.07364	0.00211462	0.0289892		ALOX5	104.343	-5.91152	1.67813	-3.52269	0.000427185	0.0115148
C1QC	14.9306	21.5553	3.74511	5.75558	8.63471e-09	9.48557e-06		CLN8	24.2993	-6.04833	1.83674	-3.29296	0.000991381	0.0178726		ARHGAP22	604.04	4.32346	1.1474	3.76803	0.000164539	0.00619219
LOC106990974	278.421	2.87056	0.734769	3.90675	9.3547e-05	0.0224809		ALOX5	104.343	-6.64941	1.67959	-3.95894	7.5284e-05	0.00307856		GHITM	1257.45	-1.22886	0.405019	-3.03408	0.00241269	0.0346031
ZDBF2	30.1452	-7.27907	1.76948	-4.11367	3.89422e-05	0.0101903		LOC105605022	29.0762	20.6428	3.68217	5.60614	2.06887e-08	5.78111e-06		LOC105605022	29.0762	23.4293	3.67876	6.36882	1.90487e-10	1.03023e-07
LOC106990335	25.4917	-2.47825	0.618401	-4.00751	6.13615e-05	0.0153737		VDAC2	5084.66	-2.90847	0.70659	-4.11621	3.8516e-05	0.0019219		VDAC2	5084.66	-3.51325	0.706807	-4.9706	6.67466e-07	0.000101734
SPATA6L	24.9329	-6.74819	1.48281	-4.55096	5.34013e-06	0.0018771		DUSP13	131.499	2.58189	0.827586	3.11978	0.00180984	0.0260889		LOC105605091	22.2341	7.26616	2.25433	3.2232	0.00126768	0.0232283
LPL	154.046	19.6795	2.25367	8.73221	2.49747e-18	5.88178e-14		ADK	730.361	-1.60118	0.546989	-2.92727	0.00341954	0.0391716		ASCC1	2168.26	1.84544	0.637557	2.89455	0.00379704	0.0453703
LOC101106665	8.19729	-18.1643	3.72666	-4.87416	1.09271e-06	0.0004679		PLAU	911.671	-11.4857	2.51496	-4.56694	4.94893e-06	0.000400839		SLC29A3	199.094	-3.27974	0.986999	-3.32295	0.000890722	0.018498
AADACL2	11.297	-20.9061	3.68317	-5.67613	1.37778e-08	1.20882e-05		DNAJC9	2662.9	1.01849	0.267605	3.80594	0.000141266	0.00467062		EIF4EBP2	3621.58	-1.26006	0.409346	-3.07823	0.00208236	0.0317678
LOC105603634	11.1301	20.7625	3.74526	5.54368	2.96174e-08	1.88519e-05		PSAP	3736.14	-1.88573	0.44313	-4.25547	2.08608e-05	0.00125359		SAR1A	26525.6	1.12008	0.325368	3.44249	0.000576391	0.0142534
DGKG	61.4453	3.21339	0.747129	4.30099	1.70038e-05	0.004913		SLC29A3	199.094	-3.49127	0.988012	-3.53363	0.000409897	0.00976183		TYSND1	85.5601	-4.75458	1.52833	-3.11096	0.00186481	0.0297199
TM4SF19	16.5924	8.33942	2.17495	3.8343	0.000125924	0.0289844		NODAL	33.2459	-5.64398	1.92183	-2.93677	0.00331647	0.038374		VPS26A	2260.07	-1.94271	0.58134	-3.34177	0.000832447	0.0177342
BTLA	26.3585	-23.5121	3.68041	-6.38845	1.67571e-10	4.38495e-07		EIF4EBP2	3621.58	-1.45402	0.409357	-3.55196	0.000382366	0.00937245		TET1	5123.95	-3.49289	0.683072	-5.1135	3.16241e-07	5.40286e-05
FCER1G	54.9992	22.3945	3.74477	5.9802	2.22859e-09	3.49903e-06		SAR1A	26525.6	1.20461	0.325366	3.70233	0.000213627	0.00615406		LOC105604959	78.2065	2.91388	0.84024	3.46791	0.000524523	0.0132642
SLAMF7	35.019	22.7772	3.74486	6.08225	1.18507e-09	2.32579e-06		LOC101103781	110.848	3.06513	0.918102	3.33855	0.000842171	0.0160453		CTNNA3	650.093	3.84016	1.08269	3.54688	0.000389816	0.0108566
CD5L	9.07371	17.7924	3.70041	4.80821	1.52288e-06	0.000629217		TET1	5123.95	-3.39204	0.683033	-4.96614	6.82983e-07	7.68586e-05		RASGEF1A	586.849	2.90067	0.829388	3.49736	0.000469883	0.0123692
GLIS1	47.9851	6.09551	1.53636	3.96751	7.26265e-05	0.0176333		LOC105604959	78.2065	2.62387	0.840576	3.12151	0.00179924	0.0259829		LOC101119014	21.1247	-5.13286	1.77057	-2.89899	0.00374366	0.0450346
MOB3C	17.16	-7.22485	1.88153	-3.83988	0.000123096	0.0287032		LOC105604950	35.1675	4.21886	1.43637	2.93718	0.00331217	0.0383507		TBCE	3221.11	1.5621	0.394184	3.96287	7.40532e-05	0.00375886
PTCH2	22.6709	6.58184	1.60181	4.109	3.97375e-05	0.0102841		RASGEF1A	586.849	2.45853	0.829624	2.96342	0.00304237	0.0363825		ARV1	1982.2	1.75709	0.525919	3.34098	0.000834832	0.0177419
								TBCE	3221.11	1.65625	0.394179	4.20178	2.64828e-05	0.00147105		URB2	185.063	-2.87926	0.808321	-3.56202	0.000368008	0.0104894
								ARV1	1982.2	1.66552	0.52594	3.16675	0.00154153	0.023618		TAF5L	113.207	1.42336	0.466536	3.05092	0.00228143	0.0334606
								NUP133	2869.43	1.5437	0.527099	2.92868	0.0034041	0.0390912		NUP133	2869.43	2.02439	0.527059	3.84091	0.000122578	0.00518693
								LOC105604888	38.4456	-6.28427	2.15486	-2.91633	0.00354179	0.0400071		PSMG3	973.941	-2.80874	0.766709	-3.66337	0.000248915	0.00821516
								DNAAF5	340.735	-4.38459	1.40711	-3.11603	0.00183304	0.0262898		FTSJ2	343.271	-4.51661	1.24721	-3.62137	0.000293045	0.00910741
								LOC105604883	94.3073	-1.83431	0.476262	-3.85146	0.000117415	0.00414438		EIF3B	3711.68	-1.35957	0.437685	-3.10629	0.00189452	0.0300222
								EIF3B	3711.68	-1.3607	0.437679	-3.10891	0.00187781	0.0266481		AP5Z1	127.977	-2.62232	0.869995	-3.01418	0.00257673	0.0361892
								ACTB	4246.56	-2.99046	0.635389	-4.7065	2.52006e-06	0.000222376		TNRC18	242.483	1.47041	0.505118	2.91103	0.00360244	0.0440543
								FSCN1	105.586	-3.15208	0.650021	-4.8492	1.23961e-06	0.000125959		ACTB	4246.56	-1.9647	0.635244	-3.09283	0.0019826	0.030806
								LOC105610127	24.7786	-5.15261	1.22633	-4.20165	2.64974e-05	0.00147105		LOC105610127	24.7786	-3.39538	1.15115	-2.94956	0.00318232	0.0413923
								LOC106991883	36.5087	4.50251	1.25861	3.57737	0.000347064	0.00879575		LOC101110202	124.623	4.95771	1.39331	3.55822	0.000373381	0.0105212
								ARPC1A	2411.32	-2.60017	0.830699	-3.1301	0.00174748	0.0255656		TFR2	30.3547	-4.61388	1.49824	-3.07954	0.00207321	0.0316859
								ZCWPW1	1237.56	1.94356	0.599236	3.2434	0.00118112	0.0199623		LOC105604784	81.1109	-7.29699	1.46063	-4.99579	5.85956e-07	9.09643e-05
								TSC22D4	39.7413	-4.96839	1.63105	-3.04613	0.00231811	0.0309438		AP1S1	3558.51	-2.02949	0.665594	-3.04914	0.00229499	0.0335172
								LOC101121655	22.1033	-21.1284	3.25455	-6.49196	8.47246e-11	7.47628e-08		LOC105604778	23.5448	3.94911	1.01006	3.90977	9.23853e-05	0.00428694
								TRIP6	62.8511	-7.88851	2.37006	-3.3284	0.000873465	0.0163626		HSPB1	21.8698	6.1051	1.17282	5.20547	1.93506e-07	3.67458e-05
								SRRT	1704.74	-1.66835	0.300362	-5.55448	2.78432e-08	6.86498e-06		BCL7B	2255.51	1.48347	0.344925	4.30085	1.70147e-05	0.00137811
								LOC105604784	81.1109	-6.31867	1.41911	-4.45256	8.48538e-06	0.000605387		ABHD11	2478.56	-2.3619	0.727009	-3.24879	0.00115895	0.0220002
								AP1S1	3558.51	-2.1827	0.66562	-3.27921	0.00104099	0.0184301		WBSCR27	50.8406	-3.03317	0.989076	-3.06667	0.00216455	0.0325478
								LOC105604781	20.5576	-7.03889	2.27046	-3.1002	0.0019339	0.0273157		KCTD7	18.0137	7.52026	2.15604	3.48799	0.000486659	0.0126482
								POLR2J	4007.11	2.22991	0.622908	3.57983	0.000343812	0.00874712		ZNF688	10.0533	-5.48901	1.88127	-2.91772	0.00352601	0.0436611
								LOC105604778	23.5448	3.24523	1.01285	3.20405	0.00135507	0.0217606		DCTPP1	4658.24	-3.99116	0.981243	-4.06745	4.75309e-05	0.00276702
								HSPB1	21.8698	4.71485	1.17956	3.99714	6.41117e-05	0.00276095		SEPT1	1730.3	2.49298	0.773354	3.22359	0.00126593	0.0232216
								HIP1	1018.51	-2.64162	0.832542	-3.17296	0.00150892	0.0233812		GDPD3	81.4519	-3.82412	1.00986	-3.7868	0.000152598	0.00592235
								ABHD11	2478.56	-2.43305	0.727012	-3.34664	0.000817968	0.0157091		SLX1A	2845.23	1.14447	0.389185	2.94067	0.00327498	0.04214
								CLDN4	529.766	-5.81664	1.72494	-3.37208	0.000746022	0.0148021		CD19	1170.76	2.22968	0.659995	3.37832	0.000729298	0.0162167
								WBSCR27	50.8406	-3.14419	0.988039	-3.18225	0.00146134	0.022861		SLC5A11	134.307	-10.7196	2.78418	-3.85018	0.000118031	0.00506115
								GTF2IRD1	106.325	-3.13562	0.779856	-4.02077	5.80085e-05	0.00258662		SCNN1G	132.194	4.03392	1.1465	3.51846	0.000434067	0.0116441
								RABGEF1	2728.61	1.83981	0.548308	3.35543	0.000792407	0.0153946		LOC101122491	13.8151	-23.6151	3.68434	-6.40959	1.45912e-10	8.15454e-08
								PRSS8	923.154	-12.1672	2.12651	-5.7217	1.05465e-08	3.88109e-06		TMC5	20.0499	5.24183	1.64343	3.18956	0.00142489	0.0250942
								DCTPP1	4658.24	-3.66267	0.980983	-3.73368	0.000188704	0.00564965		MYH11	50.8086	-4.99444	1.25981	-3.96444	7.35676e-05	0.00374904
								SEPT1	1730.3	2.31433	0.773396	2.99243	0.00276765	0.0346545		PLA2G10	54.6157	-5.15907	1.76238	-2.92733	0.00341886	0.0429047
								LOC101117721	62.0587	-3.06484	1.06627	-2.87437	0.00404835	0.0435373		CPPED1	827.341	-3.01283	0.991978	-3.03719	0.00238795	0.0343644
								GDPD3	81.4519	-4.0184	1.01107	-3.97439	7.05587e-05	0.00297233		LOC106991887	18.1338	6.3834	2.17294	2.93767	0.00330685	0.0422904
								SLX1A	2845.23	1.15936	0.389192	2.97888	0.00289302	0.0355747		EEF2KMT	947.348	-1.7973	0.628121	-2.86139	0.00421783	0.0483364
								CD19	1170.76	2.13788	0.660008	3.23918	0.00119875	0.0201345		LOC101102529	688.633	-1.36339	0.454214	-3.00164	0.00268526	0.0371155
								LOC101108538	256.724	-2.20419	0.520201	-4.23718	2.26341e-05	0.00131765		TRAP1	1504.01	-1.408	0.355086	-3.96524	7.33225e-05	0.00374904
								VWA3A	201.105	2.59986	0.901152	2.88504	0.00391359	0.0427182		TNFRSF12A	1182.87	-4.07063	1.2605	-3.22937	0.00124063	0.0228575
								CCP110	3179.77	1.15451	0.297356	3.88259	0.000103349	0.00379157		CLDN6	5163.67	-3.73358	0.98063	-3.80733	0.000140476	0.00568894
								MYH11	50.8086	-5.87119	1.29378	-4.53799	5.67917e-06	0.000442869		PKMYT1	140.918	-4.76013	1.33374	-3.56902	0.000358318	0.0103752
								ALG1	163.586	-4.94228	1.63891	-3.0156	0.00256475	0.0331029		PAQR4	45.6438	-9.49307	3.00012	-3.16423	0.00155493	0.0263717
								TRAP1	1504.01	-1.20671	0.354996	-3.39921	0.000675813	0.0137275		FLYWCH2	27.391	-7.03572	2.22732	-3.15883	0.00158403	0.0266112
								ZNF200	5391.18	1.7743	0.554038	3.20249	0.00136245	0.0217758		ZNF598	422.346	-2.10589	0.628933	-3.34836	0.000812928	0.0174068
								CCDC64B	106.172	-10.2654	1.70898	-6.00676	1.89265e-09	9.06635e-07		GFER	563.914	-3.1447	1.08984	-2.88548	0.00390823	0.046275
								TNFRSF12A	1182.87	-5.75327	1.2624	-4.55742	5.17847e-06	0.000413439		RPS2	24444.3	-2.52025	0.437485	-5.76076	8.37336e-09	2.42048e-06
								CLDN6	5163.67	-4.39282	0.980748	-4.47905	7.49744e-06	0.000551325		NDUFB10	2850.09	-5.40667	1.30966	-4.12829	3.65469e-05	0.002321
								PKMYT1	140.918	-4.39511	1.33149	-3.30088	0.000963811	0.0175073		MSRB1	1894.59	-3.31966	0.715504	-4.63961	3.49068e-06	0.000400855
								FLYWCH2	27.391	-7.22785	2.22962	-3.24174	0.00118803	0.0200335		MRPS34	627.478	-2.42859	0.725499	-3.34748	0.000815493	0.0174173
								LOC106991905	379.813	-2.50259	0.706123	-3.54413	0.000393916	0.00951641		IFT140	23.6294	-6.03954	1.88993	-3.19565	0.00139518	0.0248087
								LOC105604611	159.735	-2.52648	0.785752	-3.21537	0.00130279	0.0211858		GNPTG	558.306	-2.4056	0.837805	-2.87131	0.00408779	0.0471685
								DNASE1L2	20.7079	5.88786	2.04139	2.88423	0.00392369	0.0428006		FAM173A	83.2288	-9.77795	2.90248	-3.36883	0.000754891	0.0165013
								GFER	563.914	-3.42311	1.09008	-3.14025	0.00168806	0.0250017		STUB1	238.652	-3.72544	1.04056	-3.58022	0.000343306	0.0101643
								RPS2	24444.3	-2.18628	0.437464	-4.99763	5.80394e-07	6.90133e-05		WDR90	12.8906	-5.25628	1.82872	-2.87429	0.00404932	0.0469834
								NDUFB10	2850.09	-5.30895	1.30913	-4.05534	5.0062e-05	0.00229956		FAM195A	276.487	-2.67798	0.879151	-3.0461	0.00231829	0.0337108
								MSRB1	1894.59	-2.9596	0.714419	-4.14267	3.4329e-05	0.00178192		SNRNP25	548.051	-1.74164	0.535783	-3.25065	0.0011514	0.0219839
								SPSB3	44.7192	-2.38134	0.802553	-2.96721	0.00300519	0.0361443		LOC105604572	450.75	-2.98166	0.838532	-3.5558	0.000376825	0.0105898
								MRPS34	627.478	-2.52316	0.725474	-3.47794	0.000505278	0.0112653		ALPK2	677.613	2.56807	0.834882	3.07597	0.00209822	0.0318781
								IFT140	23.6294	-6.92787	1.91332	-3.62087	0.000293615	0.00775237		ELAC1	144.412	-6.40976	1.43347	-4.4715	7.7672e-06	0.000767304
								TSR3	281.769	-4.25552	1.48573	-2.86426	0.00417989	0.0445519		SKA1	9903.44	1.63884	0.450202	3.64023	0.000272398	0.00871421
								FAM173A	83.2288	-9.00899	2.89652	-3.11028	0.00186909	0.0265569		HDHD2	32668.3	2.11066	0.689998	3.05894	0.0022212	0.0330775
								STUB1	238.652	-3.74165	1.0405	-3.59599	0.000323157	0.00832265		PIAS2	1762.89	-1.59359	0.49942	-3.19088	0.00141838	0.0250322
								LOC101103616	33.8814	-7.25375	2.58102	-2.81042	0.00494768	0.0499656		ST8SIA5	60.3975	-8.20457	2.0047	-4.09267	4.26428e-05	0.00255339
								WDR90	12.8906	-5.25933	1.8293	-2.87504	0.0040397	0.0435001		ATP5A1	11826.8	-2.77156	0.941731	-2.94305	0.00324995	0.041979
								PIGQ	185.166	-5.79113	1.62995	-3.55296	0.000380929	0.00935088		PSTPIP2	152.875	-11.0964	2.7729	-4.00174	6.28794e-05	0.00335744
								LUC7L	1421.96	-2.18735	0.655491	-3.33696	0.000846992	0.0161005		LOC105604488	29.4707	-7.97474	2.22896	-3.57779	0.000346515	0.0102103
								LOC105604572	450.75	-2.62415	0.837476	-3.13341	0.00172789	0.0253677		NDUFV2	2708.08	-1.88066	0.641174	-2.93315	0.00335542	0.0425146
								ALPK2	677.613	2.51953	0.834872	3.01786	0.00254565	0.0330089		LAMA1	379.721	-4.10105	1.28697	-3.18659	0.00143961	0.025221
								CCDC68	309.769	-4.8702	1.62689	-2.99357	0.00275735	0.0345513		C23H18orf42	373.686	-4.34667	1.45598	-2.9854	0.00283211	0.0382358
								SKA1	9903.44	2.23126	0.450185	4.95632	7.18421e-07	7.96478e-05		MRCL3	11513	-1.40881	0.428782	-3.28561	0.00101763	0.0202391
								HDHD2	32668.3	2.1556	0.689997	3.12406	0.00178371	0.0258087		LPIN2	4672.88	1.38628	0.38932	3.56076	0.00036978	0.0104894
								PSTPIP2	152.875	-11.7613	2.7732	-4.24105	2.22476e-05	0.00130421		LOC101102690	199.748	-2.01923	0.540439	-3.73627	0.000186769	0.00679255
								TUBB6	205.629	-2.14006	0.749021	-2.85714	0.00427479	0.0452075		CABLES1	100.792	-5.25753	1.78315	-2.94846	0.00319366	0.0414755
								LOC105604488	29.4707	-7.41863	2.22047	-3.34101	0.000834729	0.0159397		LOC105604435	9.70991	-22.6936	3.68804	-6.15329	7.58911e-10	3.53442e-07
								LAMA1	379.721	-5.61425	1.29445	-4.33717	1.44326e-05	0.000930682		TXNL4A	44.7244	-2.73426	0.855662	-3.19549	0.00139593	0.0248087
								EPB41L3	306.981	-1.71821	0.569632	-3.01634	0.00255844	0.0330469		LOC101122400	519.132	-2.97494	0.881029	-3.37667	0.000733686	0.0162496
								C23H18orf42	373.686	-4.35354	1.45583	-2.99043	0.00278589	0.034805		FUOM	496.103	-5.61963	1.51059	-3.72014	0.00019911	0.00706061
								DLGAP1	406.99	1.65631	0.522698	3.16877	0.00153085	0.0235427		MTG1	639.352	-2.82779	0.739472	-3.82406	0.000131272	0.00546129
								SNRPD1	4030.22	1.14383	0.400622	2.85513	0.00430197	0.0453913		PAOX	23.5495	-7.00872	1.67483	-4.18474	2.85493e-05	0.00193007
								CABLES1	100.792	-5.23262	1.77131	-2.9541	0.00313587	0.0369214		FANK1	2716.03	2.71015	0.92913	2.91687	0.00353566	0.0437225
								KCTD1	319.383	-6.09749	1.81719	-3.35545	0.000792354	0.0153946		EDRF1	4586.86	1.96451	0.462562	4.24703	2.1662e-05	0.00158596
								RNF125	37.7184	-6.31844	2.07417	-3.04625	0.00231715	0.0309438		LHPP	319.161	-6.84687	1.6048	-4.2665	1.9856e-05	0.00151547
								NOL4	372.693	2.56357	0.891599	2.87525	0.00403712	0.0435001		PSTK	85.9938	-3.96054	1.36291	-2.90594	0.00366149	0.044549
								LOC105604420	19.7885	-7.75264	2.09904	-3.69342	0.000221254	0.0063195		PDZD8	1041.63	-1.27699	0.409855	-3.11572	0.00183495	0.0293838
								SERPINB8	169.196	-5.36849	1.74721	-3.07262	0.00212192	0.0290654		ATRNL1	27.368	-5.51692	1.8216	-3.02861	0.00245684	0.0351163
								CYB5A	5027.22	1.56184	0.481821	3.24153	0.00118891	0.0200335		TRUB1	2089.89	1.01052	0.304164	3.32228	0.000892859	0.0185039
								LOC101122400	519.132	-2.68205	0.880569	-3.04581	0.00232053	0.0309515		RBM20	262.588	3.30042	0.927062	3.56008	0.000370739	0.0104894
								TUBGCP2	331.39	-4.25382	1.2267	-3.46768	0.000524963	0.0115657		SH3PXD2A	274.693	-3.91034	1.26101	-3.10096	0.00192897	0.0302535
								FUOM	496.103	-6.98819	1.52091	-4.59473	4.33302e-06	0.00036143		DPCD	126.01	-3.66095	1.16379	-3.14571	0.00165686	0.0274495
								MTG1	639.352	-3.11525	0.739742	-4.21126	2.53948e-05	0.00143841		NDUFB8	639.978	-1.87854	0.635123	-2.95776	0.00309882	0.0406285
								PAOX	23.5495	-6.70016	1.66801	-4.01685	5.89817e-05	0.0026092		COX15	439.674	-2.45632	0.856237	-2.86873	0.00412118	0.0475212
								FANK1	2716.03	2.72234	0.929137	2.92996	0.00339002	0.0389829		HPS1	70.0288	-5.53586	1.51558	-3.65262	0.000259577	0.00845062
								EDRF1	4586.86	2.05361	0.46256	4.43968	9.00947e-06	0.000640054		HELLS	752.871	-1.70562	0.513558	-3.32117	0.000896403	0.0185544
								LHPP	319.161	-5.05711	1.59573	-3.16915	0.00152888	0.0235427		PLCE1	88.5883	-8.81743	1.50169	-5.87168	4.31397e-09	1.36468e-06
								NKX1-2	48.2227	-5.15817	1.39097	-3.70831	0.000208645	0.00607846		SLC35G1	878.65	-4.09113	1.29121	-3.16845	0.00153252	0.0262326
								NSMCE4A	15067.2	1.91854	0.540717	3.54814	0.000387962	0.00943379		MYOF	2682.59	-2.15269	0.746692	-2.88297	0.00393948	0.046383
								TRUB1	2089.89	1.66353	0.304033	5.47154	4.46145e-08	9.50715e-06		SLC16A12	198.961	4.31315	1.16579	3.69975	0.00021581	0.0074145
								RBM20	262.588	2.98512	0.927516	3.21841	0.00128904	0.0209826		IFIT3	74.8113	4.8454	1.31257	3.69155	0.000222896	0.00759567
								ADD3	18649.1	1.15997	0.341581	3.3959	0.000684037	0.0138175		LOC101115589	8.89326	-4.25877	1.32798	-3.20695	0.00134148	0.0241323
								LOC101115083	1110.91	-4.03112	1.40847	-2.86205	0.00420909	0.0447209		RASSF7	539.187	-3.94098	0.641577	-6.14265	8.1157e-10	3.67751e-07
								LOC101116273	995.636	-4.50663	1.51337	-2.97787	0.00290262	0.0355747		PDDC1	112.769	-5.06021	1.74305	-2.90309	0.00369502	0.0447944
								SH3PXD2A	274.693	-4.27611	1.26215	-3.38794	0.00070419	0.0141904		RPLP2	2013.74	-2.68152	0.555387	-4.82819	1.37779e-06	0.000190909
								ACTR1A	1792.85	-1.82658	0.621206	-2.94038	0.00327807	0.0381138		CHID1	86.6874	-2.37538	0.584314	-4.06525	4.79807e-05	0.00278354
								DPCD	126.01	-3.38526	1.16262	-2.91174	0.00359418	0.0403077		CD81	497.278	-2.68502	0.869255	-3.08888	0.00200915	0.0310751
								HPS1	70.0288	-5.93626	1.53207	-3.87466	0.000106774	0.00387521		MRPL21	254.814	-2.37096	0.731121	-3.24291	0.00118315	0.0221911
								LOXL4	21.0791	-5.84955	1.40199	-4.17232	3.01512e-05	0.00163069		NDUFS8	2310.01	-4.06056	1.16682	-3.48003	0.000501356	0.0129518
								UBTD1	656.766	-1.20485	0.358794	-3.35805	0.000784937	0.0153026		NUDT8	20.9929	-4.18584	1.36885	-3.05792	0.00222876	0.0330895
								ZDHHC16	612.909	-1.89262	0.544891	-3.47338	0.000513941	0.0114043		NDUFV1	3144.99	-3.23069	0.905361	-3.5684	0.000359171	0.0103752
								NOC3L	9278.62	1.52815	0.487671	3.13357	0.00172693	0.0253677		GSTP1	62.951	-3.65771	1.1792	-3.10186	0.00192311	0.0301976
								IFIT3	74.8113	3.79313	1.31409	2.88651	0.00389541	0.042603		RHOD	195.495	-5.19734	1.56419	-3.32271	0.00089147	0.018498
								RASSF7	539.187	-3.16963	0.639911	-4.95323	7.29909e-07	7.99847e-05		C21H11orf80	192.31	-1.70489	0.586119	-2.90877	0.0036285	0.0442065
								PDDC1	112.769	-5.42529	1.74788	-3.10392	0.00190975	0.027043		ZDHHC24	57.3934	-4.60108	1.57359	-2.92394	0.00345627	0.0430969
								RPLP2	2013.74	-1.68053	0.554126	-3.03275	0.00242336	0.0320173		MRPL11	2470.04	-1.96972	0.634174	-3.10596	0.00189662	0.0300271
								CHID1	86.6874	-2.2901	0.583158	-3.92707	8.59869e-05	0.00334491		RIN1	13.4806	-6.49385	1.75185	-3.70686	0.000209844	0.00734497
								AP2A2	395.977	-2.68983	0.652974	-4.11935	3.79943e-05	0.00190982		KLC2	7.79237	-5.39482	1.84491	-2.92417	0.00345376	0.0430969
								CD81	497.278	-2.7859	0.869372	-3.2045	0.00135298	0.0217488		CCDC85B	36.9299	-8.15599	1.66196	-4.90747	9.22609e-07	0.000133349
								CARS	220.378	-2.94597	0.887246	-3.32036	0.00089903	0.0167313		AP5B1	16.8504	-6.93096	1.95618	-3.54312	0.00039543	0.0109583
								IGHMBP2	148.111	-3.16182	1.12372	-2.81372	0.00489724	0.0496415		RNASEH2C	381.827	-2.77501	0.650986	-4.26278	2.01899e-05	0.00151796
								NDUFS8	2310.01	-4.14235	1.16681	-3.55015	0.000385018	0.0093966		EHBP1L1	79.4288	2.47875	0.793566	3.12355	0.00178681	0.0288888
								NDUFV1	3144.99	-3.08899	0.905292	-3.41215	0.000644532	0.0132755		CAPN1	358.674	-4.76907	1.18502	-4.02445	5.71084e-05	0.00309864
								GSTP1	62.951	-4.07838	1.18382	-3.4451	0.000570848	0.0121612		BAD	2471.39	-4.65001	1.31733	-3.52987	0.00041576	0.0112976
								PITPNM1	152.808	-2.42539	0.833375	-2.91032	0.00361061	0.0404378		PLCB3	272.132	-5.4212	1.52249	-3.56075	0.000369797	0.0104894
								PPP1CA	2517.66	-2.25232	0.797308	-2.82491	0.00472936	0.0483491		PPP1R14B	971.45	-2.4326	0.591689	-4.11128	3.93473e-05	0.00244168
								CLCF1	167.886	-1.97194	0.653077	-3.01947	0.00253218	0.0329105		FKBP2	461.092	-3.71298	1.02718	-3.61472	0.00030067	0.00916552
								KDM2A	2961.98	-2.11737	0.629779	-3.36208	0.000773569	0.0151567		VEGFB	66.7683	-6.16351	1.60207	-3.84722	0.000119465	0.00510708
								RHOD	195.495	-5.36861	1.56512	-3.43017	0.000603208	0.0126799		FERMT3	1546.24	2.78186	0.898205	3.09713	0.00195403	0.0305324
								PC	380.864	-2.6053	0.666048	-3.91158	9.16937e-05	0.00347029		MACROD1	186.114	-4.07683	1.03691	-3.93171	8.43447e-05	0.0040746
								PELI3	57.4306	-9.626	2.86319	-3.36199	0.000773834	0.0151567		LOC105604103	51.932	-4.17268	1.45901	-2.85994	0.00423722	0.0484684
								RIN1	13.4806	-6.97437	1.76695	-3.94712	7.90964e-05	0.00318017		EEF1G	3765.47	-2.98125	0.877504	-3.39742	0.000680246	0.0155343
								RAB1B	769.063	-2.9651	1.02472	-2.89356	0.00380897	0.042018		CPSF7	271.414	-1.63142	0.567113	-2.8767	0.00401853	0.0467501
								PACS1	384.139	-2.89983	0.984785	-2.94464	0.00323332	0.0377506		LOC105604082	182.248	-5.42799	1.33689	-4.06018	4.90358e-05	0.00281553
								CCDC85B	36.9299	-6.9682	1.57108	-4.43528	9.19524e-06	0.000645777		LOC101120366	200.066	-2.67757	0.924452	-2.89638	0.00377492	0.0453044
								RNASEH2C	381.827	-1.97675	0.647202	-3.05429	0.00225592	0.030331		FAM118B	2826.51	1.32274	0.391198	3.38125	0.000721561	0.0161129
								PCNXL3	145.233	-1.7427	0.566058	-3.07866	0.00207935	0.0286697		LOC101117799	730.018	-2.80195	0.788032	-3.55563	0.000377078	0.0105898
								LTBP3	11.7609	-4.61023	1.57905	-2.91962	0.00350458	0.0398088		LOC105604024	8.23425	6.08409	2.11804	2.8725	0.00407235	0.0471201
								CDC42EP2	97.808	-5.58019	1.70223	-3.27816	0.00104488	0.0184793		NDUFC2	1672.39	-3.13932	0.870165	-3.60773	0.000308886	0.00936487
								LOC101107147	258.268	-5.39997	1.72788	-3.12519	0.00177688	0.0258044		DLG2	635.263	2.64078	0.899471	2.93592	0.00332555	0.0424026
								CAPN1	358.674	-5.55416	1.18841	-4.6736	2.95972e-06	0.000255787		FZD4	366.133	-1.64151	0.537364	-3.05474	0.00225253	0.0332446
								EHD1	2067.66	-2.29389	0.589184	-3.89333	9.88755e-05	0.00369057		NAALAD2	570.012	-3.84331	1.28961	-2.98022	0.00288044	0.0386966
								MAP4K2	181.452	-2.3192	0.541122	-4.28591	1.81992e-05	0.00111768		ECI2	492.986	-3.53766	1.07688	-3.28511	0.00101942	0.0202507
								ESRRA	9.58852	-6.44526	2.25526	-2.85787	0.00426491	0.0451423		LOC105603889	66.7548	-7.69196	2.49075	-3.0882	0.0020137	0.0311168
								BAD	2471.39	-4.81966	1.31734	-3.65862	0.000253579	0.00698113		DSP	561.955	-3.53648	1.21906	-2.901	0.00371976	0.0449319
								PLCB3	272.132	-7.41626	1.54121	-4.81197	1.49448e-06	0.000144835		C20H6orf52	275.666	2.62025	0.717149	3.65371	0.000258481	0.00843132
								PPP1R14B	971.45	-2.25468	0.59141	-3.81238	0.000137637	0.0046245		SYCP2L	484.677	3.74389	1.23206	3.03872	0.00237589	0.0342513
								FKBP2	461.092	-3.57988	1.02637	-3.4879	0.000486825	0.0109409		NOL7	500.749	-2.11437	0.62399	-3.38848	0.000702823	0.0158594
								VEGFB	66.7683	-6.83125	1.62569	-4.20205	2.64504e-05	0.00147105		CDKAL1	1660.41	1.03911	0.349908	2.96967	0.00298122	0.0395749
								MACROD1	186.114	-3.04691	1.03353	-2.94806	0.0031977	0.0374327		HDGFL1	64.7675	4.97435	1.60185	3.10538	0.00190037	0.0300534
								LOC105604103	51.932	-4.10113	1.45882	-2.81128	0.00493452	0.0498988		LOC105603825	15.5486	-28.7526	3.74504	-7.67753	1.62191e-14	2.47209e-11
								LBHD1	53.8183	-3.92325	1.18829	-3.30161	0.000961325	0.0175001		LOC101112606	14.3185	-5.73866	1.67072	-3.43484	0.000592908	0.0144421
								METTL12	83.1202	-2.15872	0.726107	-2.97301	0.00294898	0.0358937		LOC101111915	11.3047	-5.26644	1.59656	-3.29861	0.000971648	0.0196273
								C21H11orf98	5775.85	1.29867	0.436175	2.9774	0.00290706	0.0355747		LOC101109397	499.319	-3.59555	0.936402	-3.83975	0.000123158	0.00518693
								B3GAT3	53.5085	-3.27281	1.03582	-3.15964	0.00157964	0.0239894		POM121L2	25.5816	7.15418	2.25149	3.17753	0.00148533	0.0257529
								EEF1G	3765.47	-3.41357	0.877573	-3.88978	0.000100334	0.00371346		ZNF184	1570.77	1.59685	0.498974	3.20027	0.00137298	0.0245671
								FTH1	35301	-3.09987	0.893903	-3.4678	0.000524746	0.0115657		LOC105603793	27.0014	-6.54029	1.90173	-3.43913	0.000583578	0.014346
								FADS3	498.689	-6.04806	1.53798	-3.93246	8.40799e-05	0.00331049		LOC101123158	124.784	-3.71414	1.08816	-3.41322	0.000642	0.0150122
								TMEM138	822.609	1.90725	0.514288	3.70852	0.00020847	0.00607846		LOC105603808	12.8874	-4.19526	1.31501	-3.19029	0.00142128	0.025057
								PAG4	50.2006	-5.32957	1.50625	-3.5383	0.000402707	0.0096592		PGBD1	27.0265	5.22583	1.58558	3.29584	0.000981277	0.0197563
								LOC105604082	182.248	-5.69097	1.33881	-4.25076	2.13046e-05	0.00126468		LOC101111233	311.754	1.34799	0.35757	3.76985	0.000163347	0.00616819
								MS4A8	22.1876	-17.6723	3.76288	-4.69647	2.64695e-06	0.000229941		LOC101108432	4429.27	1.5298	0.478832	3.19486	0.00139898	0.0248087
								TMEM45B	28.8497	-5.10059	1.28736	-3.96206	7.4305e-05	0.00306847		TUBB	1260.32	-2.50061	0.73756	-3.39038	0.000697961	0.0158135
								BARX2	208.67	5.43156	1.69595	3.20267	0.00136158	0.0217758		POU5F1	1842.84	-4.36585	1.03614	-4.21359	2.5134e-05	0.00176316
								LOC105604060	5150.23	-1.27515	0.413212	-3.08596	0.00202895	0.0282771		DDX39B	2911.01	-1.41023	0.406199	-3.47177	0.000517035	0.0132214
								LOC101120876	109.66	3.15271	1.0276	3.06804	0.00215466	0.0293223		BAG6	635.775	-2.18746	0.610342	-3.58399	0.00033839	0.0100772
								HTATIP2	1445.9	-2.79346	0.844626	-3.30734	0.00094187	0.0172596		CLIC1	2720.77	-4.26664	1.10196	-3.87187	0.000108002	0.00477772
								ANO5	303.171	2.47853	0.820037	3.02247	0.00250722	0.0327141		SLC44A4	95.9086	-10.5624	3.61066	-2.92533	0.00344095	0.0430852
								LOC443104	409.916	-2.23148	0.792858	-2.81448	0.00488561	0.0495746		LOC101121379	336.206	-2.89707	0.446998	-6.48117	9.10132e-11	5.44974e-08
								FZD4	366.133	-1.65576	0.537417	-3.08095	0.00206339	0.0285179		LOC101110277	156	5.0862	1.00984	5.03666	4.73735e-07	7.56442e-05
								LOC101122734	547.834	-1.63248	0.551327	-2.961	0.00306645	0.0364108		LOC101110006	64.6654	5.37607	1.58233	3.39756	0.000679898	0.0155343
								ECI2	492.986	-3.51833	1.07683	-3.2673	0.0010858	0.0188624		ELOVL5	1996.88	1.22447	0.389053	3.14731	0.00164782	0.0273453
								FARS2	402.99	-2.10128	0.706981	-2.97219	0.00295684	0.0359234		GLYATL3	20.4692	7.44798	2.27898	3.26812	0.00108264	0.0209845
								LY86	8.39057	-19.4434	3.69176	-5.26671	1.38887e-07	2.37334e-05		CENPQ	3653.05	1.98976	0.593572	3.35217	0.000801795	0.0172124
								DSP	561.955	-4.41589	1.22019	-3.61902	0.000295726	0.00777472		ENPP5	149.056	-8.55853	2.06216	-4.15027	3.32086e-05	0.00219203
								C20H6orf52	275.666	2.16951	0.717401	3.02413	0.00249351	0.0326101		LOC105603718	17.3701	-8.59113	2.98176	-2.88123	0.00396129	0.0464116
								NEDD9	199.753	-2.90725	0.884165	-3.28813	0.00100856	0.0180464		SPATS1	26.5012	6.2774	1.76239	3.56187	0.000368217	0.0104894
								NOL7	500.749	-1.94206	0.623024	-3.11716	0.00182603	0.0262566		AARS2	69.9418	-7.09427	1.69281	-4.19083	2.77932e-05	0.00188656
								LOC105603853	6.89981	4.96486	1.57961	3.14309	0.00167176	0.0248261		MRPL14	1154.98	-5.51219	1.21871	-4.52298	6.09739e-06	0.000627171
								CAP2	7.8478	-18.8766	3.70064	-5.10089	3.38053e-07	4.49825e-05		MRPS18A	355.524	-3.25891	0.964057	-3.38041	0.000723785	0.016127
								CDKAL1	1660.41	1.28114	0.349859	3.66188	0.000250374	0.00691561		MAD2L1BP	3820.84	1.65891	0.482474	3.43835	0.00058527	0.014346
								LOC105603825	15.5486	-19.1106	3.74498	-5.103	3.34312e-07	4.49825e-05		MRPS10	72.0954	-3.9791	0.972135	-4.09316	4.25536e-05	0.00255339
								SLC17A3	19.355	7.53696	2.60524	2.893	0.00381586	0.0420254		TREM2	43.9254	22.4054	3.68189	6.08529	1.16279e-09	4.76919e-07
								LOC101109397	499.319	-2.76739	0.93534	-2.9587	0.0030894	0.0365539		LOC101118057	80.6845	-3.37537	0.954114	-3.5377	0.000403624	0.0110756
								POM121L2	25.5816	7.3176	2.25114	3.25062	0.00115155	0.0195823		RPL10A	124.403	-3.95777	0.828852	-4.775	1.79708e-06	0.000234579
								LOC101120961	14.4941	-2.11168	0.724359	-2.91524	0.0035542	0.0400738		LOC105603666	169.785	3.02558	0.753244	4.01674	5.90089e-05	0.00316518
								LOC101104612	9.48599	-20.6991	3.68365	-5.61918	1.91861e-08	5.53147e-06		LOC105603663	46.4743	3.25427	1.08512	2.99901	0.00270859	0.0374071
								PGBD1	27.0265	4.54812	1.58723	2.86545	0.00416413	0.0444357		BAK1	926.171	-6.84894	1.74269	-3.93009	8.49143e-05	0.00407761
								LOC101111233	311.754	1.70321	0.357145	4.76895	1.8519e-06	0.000172494		RGL2	83.2913	-8.8708	2.70951	-3.27395	0.00106055	0.0207073
								LOC101110973	185.619	-4.41273	1.21764	-3.62399	0.000290091	0.00770786		HSD17B8	97.588	-9.47619	2.42236	-3.91196	9.15505e-05	0.00428694
								LOC101108432	4429.27	1.6977	0.478723	3.5463	0.000390686	0.00946566		RXRB	36.8211	-5.97107	1.74058	-3.4305	0.00060246	0.0145545
								TUBB	1260.32	-2.95913	0.73776	-4.01096	6.04717e-05	0.00266107		LOC101114063	105.8	-1.34209	0.438144	-3.06312	0.00219045	0.0327319
								MUC21	50.9994	-7.65342	1.80067	-4.25031	2.1347e-05	0.00126468		HMGCLL1	31.1793	6.68304	1.62014	4.12498	3.70773e-05	0.00233699
								POU5F1	1842.84	-3.89663	1.0358	-3.76197	0.000168583	0.00519571		SEC61A1	3149.19	-1.31171	0.452429	-2.89927	0.00374034	0.0450346
								BAG6	635.775	-3.16726	0.611519	-5.17934	2.22674e-07	3.2464e-05		RUVBL1	77.1378	-2.44144	0.650675	-3.75217	0.000175309	0.00647748
								DDAH2	62.0807	-12.4045	2.40925	-5.14868	2.62321e-07	3.57567e-05		COPG1	2275.91	-1.40307	0.459731	-3.05194	0.00227366	0.0334261
								CLIC1	2720.77	-4.32934	1.10194	-3.92884	8.53578e-05	0.00333592		ACAD9	34.8733	-5.45094	1.76161	-3.0943	0.00197277	0.0307393
								VARS	313.576	-3.67371	1.08975	-3.37114	0.000748585	0.0148152		RBSN	118.274	-3.67845	1.27874	-2.87662	0.00401959	0.0467501
								LOC101121635	21.9193	6.38251	2.24686	2.84063	0.00450242	0.0469127		RPL32	5291.2	-1.87514	0.497116	-3.77203	0.000161927	0.00614223
								LOC101121379	336.206	-2.30714	0.444465	-5.19081	2.09382e-07	3.07939e-05		MBD4	1604.33	1.49398	0.389138	3.83919	0.000123439	0.00518693
								LOC101110277	156	5.03524	1.00992	4.98577	6.17146e-07	7.28666e-05		LOC101117706	27.368	-6.67945	1.73226	-3.85591	0.000115298	0.0050155
								PKHD1	108.677	-5.58696	1.66849	-3.34852	0.000812439	0.0156567		LRRC2	188.567	-11.3919	3.31405	-3.43746	0.00058719	0.0143511
								C20H6orf141	691.366	-5.84625	1.54942	-3.77318	0.000161182	0.00503237		KIF9	2648.33	2.82022	0.981574	2.87317	0.00406382	0.0470864
								CENPQ	3653.05	2.53925	0.593544	4.27811	1.88484e-05	0.00114914		LOC106991783	1308.21	-1.90721	0.625686	-3.04818	0.00230229	0.0335946
								ENPP5	149.056	-9.6665	2.11553	-4.56931	4.89325e-06	0.000398795		SHISA5	5702.45	-1.9612	0.670054	-2.92692	0.00342336	0.042929
								AARS2	69.9418	-5.43068	1.65215	-3.28703	0.0010125	0.0180976		LOC101110095	4390.49	-3.89499	1.01282	-3.84571	0.000120206	0.00511517
								MRPL14	1154.98	-4.31043	1.21278	-3.55418	0.000379164	0.0093349		LOC105603546	14.4373	-6.7365	2.25541	-2.98682	0.00281898	0.0381783
								MAD2L1BP	3820.84	1.40253	0.482488	2.90688	0.00365059	0.0407224		DALRD3	212.024	-4.74571	0.934311	-5.07937	3.78688e-07	6.3333e-05
								PTK7	343.313	-6.71705	1.65156	-4.06709	4.76043e-05	0.00221704		NDUFAF3	535.482	-2.95346	0.868128	-3.4021	0.000668704	0.0153788
								TREM2	43.9254	21.7504	3.68309	5.90547	3.5164e-09	1.54201e-06		IMPDH2	1215.69	-1.07386	0.36278	-2.96008	0.00307563	0.0405075
								OARD1	4364.78	1.31255	0.308564	4.25372	2.10245e-05	0.00125891		GPX1	528.101	-4.17354	1.05556	-3.95387	7.68983e-05	0.00383713
								CDKN1A	472.285	-2.12327	0.650022	-3.26645	0.00108904	0.0188624		APEH	194.99	-4.0968	1.30397	-3.14179	0.00167918	0.0277098
								MAPK13	278.085	-3.23079	1.00971	-3.19971	0.00137565	0.0219449		GMPPB	981.799	-2.19573	0.705691	-3.11146	0.00186163	0.0296974
								LOC105603666	169.785	3.83433	0.752385	5.09623	3.46487e-07	4.53844e-05		LOC105603537	24.3886	4.5164	1.58431	2.8507	0.0043623	0.0494511
								TAF11	3630.54	1.23951	0.243842	5.08327	3.70988e-07	4.6957e-05		LOC101118481	12.5555	-2.1138	0.735382	-2.87443	0.00404755	0.0469834
								HMGA1	412.246	-3.65441	1.05972	-3.44848	0.000563759	0.0120561		RPL29	5167.57	-2.17837	0.565388	-3.85289	0.000116734	0.00502432
								BAK1	926.171	-6.45642	1.74123	-3.70795	0.000208942	0.00607846		PPM1M	11.0647	-5.72547	1.50881	-3.7947	0.00014782	0.00582749
								RGL2	83.2913	-9.49823	2.71549	-3.4978	0.000469111	0.0106721		LOC101108428	1305.11	1.23788	0.430338	2.87652	0.00402085	0.0467501
								HSD17B8	97.588	-9.49856	2.42172	-3.92224	8.773e-05	0.00338134		PRKCD	262.937	-1.68369	0.56835	-2.96242	0.00305233	0.0402649
								RXRB	36.8211	-6.53678	1.7726	-3.68767	0.000226314	0.00641672		PDHB	1167.35	-2.17025	0.726613	-2.9868	0.00281913	0.0381783
								LOC101107906	14.5498	-4.31411	1.16973	-3.68812	0.000225917	0.00641672		FHIT	45.8467	3.07334	0.930487	3.30294	0.000956771	0.019402
								HMGCLL1	31.1793	7.70145	1.61725	4.76205	1.91633e-06	0.000177331		LOC105607729	69.5548	3.36497	0.943061	3.56813	0.000359537	0.0103752
								LOC105603639	12.6086	-10.9424	3.67494	-2.97758	0.00290537	0.0355747		FOXP1	393.227	1.95736	0.639926	3.05873	0.00222277	0.0330775
								BAG2	376.055	-2.23707	0.670294	-3.33745	0.000845522	0.0160908		SHQ1	269.606	-2.45296	0.726353	-3.3771	0.000732547	0.0162459
								SEC61A1	3149.19	-1.73417	0.452534	-3.83213	0.000127041	0.00439066		RAD18	2029.03	1.19564	0.373053	3.20502	0.00135051	0.0242167
								COPG1	2275.91	-2.10133	0.459902	-4.56909	4.8985e-06	0.000398795		LOC105603415	908.684	-1.5771	0.527499	-2.98977	0.00279186	0.0380865
								MBD4	1604.33	1.3303	0.389196	3.41808	0.000630642	0.0130696		LOC101118735	687.943	-1.40201	0.479476	-2.92404	0.00345522	0.0430969
								LOC105603570	30.5288	-5.93689	1.3319	-4.45747	8.29321e-06	0.000594205		ZNF619	36.654	-7.12336	1.80029	-3.95679	7.59623e-05	0.00380174
								SLC6A20	219.968	-2.37176	0.756337	-3.13586	0.00171354	0.0252453		RPL14	13765.1	-1.92604	0.451101	-4.26963	1.95796e-05	0.001512
								LOC101117706	27.368	-6.8837	1.742	-3.9516	7.76308e-05	0.00314477		LOC105603379	9.30712	-7.16524	2.24901	-3.18595	0.0014428	0.0252505
								LRRC2	188.567	-9.3727	3.25789	-2.87692	0.00401575	0.0434083		LOC780455	23925.8	1.31157	0.441511	2.97064	0.00297183	0.0395128
								PLXNB1	80.5847	-4.38983	1.46884	-2.98864	0.00280222	0.0348532		SLC25A38	1834.4	1.4234	0.461538	3.08403	0.00204219	0.0314123
								SHISA5	5702.45	-2.43398	0.670117	-3.63217	0.000281049	0.00753932		DLEC1	140.979	2.28645	0.757597	3.01803	0.00254423	0.0359364
								LOC101110095	4390.49	-3.84399	1.01278	-3.79549	0.000147354	0.00477861		GLB1	870.295	-1.99049	0.690784	-2.8815	0.0039579	0.0464116
								DALRD3	212.024	-3.85095	0.928255	-4.14859	3.34529e-05	0.00175822		DBNL	162.475	-6.64136	1.81941	-3.65029	0.000261946	0.00847834
								NDUFAF3	535.482	-3.26199	0.868437	-3.75616	0.000172537	0.0052981		MRPS24	1982.02	-2.38512	0.701225	-3.40136	0.000670518	0.0153788
								IMPDH2	1215.69	-1.08541	0.36276	-2.99209	0.00277078	0.0346679		LOC101107738	82.8646	6.92354	2.0772	3.33311	0.000858807	0.0180662
								QARS	1369.59	-1.11748	0.363869	-3.0711	0.00213272	0.0291419		LOC105603284	431.379	-8.20559	2.03553	-4.03118	5.54965e-05	0.0030308
								GPX1	528.101	-3.93003	1.05479	-3.72589	0.000194624	0.00579584		ZFYVE21	26.734	-5.38678	1.73907	-3.0975	0.00195161	0.0305231
								APEH	194.99	-3.89496	1.30291	-2.98942	0.00279505	0.0348116		KLC1	127.829	-2.28877	0.613017	-3.73362	0.000188748	0.00683434
								SEMA3F	12.8542	-7.63863	2.18621	-3.494	0.00047584	0.0107861		LOC101104530	2248.22	-6.4386	1.76153	-3.65512	0.00025706	0.0084177
								TEX264	288.405	-3.09472	0.994577	-3.11159	0.00186081	0.0264947		CDC42BPB	529.786	-3.74182	1.16569	-3.20995	0.00132758	0.0239593
								RPL29	5167.57	-1.81573	0.565286	-3.21206	0.00131786	0.0213686		HSP90AA1	43169.4	-1.28909	0.44302	-2.90979	0.00361674	0.0441326
								PRKCD	262.937	-1.83891	0.568402	-3.23522	0.0012155	0.0202575		LOC105606646	88.2857	-4.04622	1.37383	-2.9452	0.00322742	0.0417845
								CCDC66	4131.5	1.36523	0.458344	2.97861	0.00289559	0.0355747		GTL2	81.0235	-4.77494	1.61366	-2.95908	0.00308562	0.0405519
								FHIT	45.8467	3.61648	0.928994	3.8929	9.9055e-05	0.00369057		GLRX5	1614.84	-2.4733	0.780869	-3.16737	0.00153825	0.026242
								LOC105607729	69.5548	3.45829	0.942954	3.66751	0.000244923	0.00678742		ITPK1	1106.97	-2.28235	0.778171	-2.93297	0.00335735	0.0425146
								FOXP1	393.227	1.97758	0.639941	3.09025	0.00199988	0.0279417		CKMT1A	2991.69	-4.06247	1.0377	-3.91489	9.04452e-05	0.00425956
								RAD18	2029.03	1.36905	0.373027	3.67012	0.000242441	0.0067409		FKBP3	2471.8	-2.06811	0.651917	-3.17235	0.00151211	0.0259755
								LOC105603415	908.684	-1.86051	0.527583	-3.52647	0.000421137	0.00997287		LOC101104431	533.051	1.1435	0.283123	4.03886	5.37113e-05	0.00298187
								KLHL40	147.511	-6.32487	1.97872	-3.19645	0.00139131	0.0221315		LOC101103187	1473.91	1.47556	0.461533	3.19709	0.00138822	0.0247342
								ZNF619	36.654	-6.66498	1.79738	-3.70816	0.000208769	0.00607846		FOXA1	71.1314	3.85827	1.31559	2.93274	0.00335989	0.0425146
								RPL14	13765.1	-1.26861	0.451019	-2.81276	0.00491187	0.0497297		LOC101104787	33.7179	-1.74151	0.567532	-3.06857	0.00215084	0.0324607
								ACVR2B	525.666	-1.49937	0.528571	-2.83664	0.0045591	0.0472714		NFKBIA	4244.88	1.31574	0.37666	3.49318	0.000477307	0.0125166
								DLEC1	140.979	2.63396	0.75724	3.47836	0.000504487	0.0112626		FAM177A1	1946.15	-1.59256	0.283698	-5.61356	1.98209e-08	5.44781e-06
								PLCD1	772.625	-3.59443	1.23435	-2.912	0.00359123	0.0403077		CFL2	4880	1.55747	0.368021	4.23202	2.316e-05	0.00166653
								CTDSPL	245.394	-5.25021	1.66977	-3.14427	0.00166503	0.0247482		LOC105603175	37.9578	-8.86178	3.09268	-2.86541	0.00416471	0.0478913
								TRANK1	428.79	-2.85605	0.942236	-3.03114	0.00243633	0.0321381		LOC106991724	51.0226	2.9185	0.988142	2.95352	0.00314172	0.0410553
								UBP1	146.459	-1.77807	0.566664	-3.13779	0.00170226	0.0251454		LOC106991737	22.6517	4.32109	1.44167	2.99729	0.0027239	0.0375258
								GLB1	870.295	-2.01724	0.690816	-2.92008	0.00349941	0.039804		PML	84.3922	-5.60481	1.20752	-4.6416	3.45725e-06	0.000399754
								CMTM6	201.249	-1.99289	0.626219	-3.18242	0.00146052	0.022861		COX5A	7075.68	-2.5102	0.744694	-3.37078	0.000749563	0.0164325
								DBNL	162.475	-5.58289	1.81013	-3.08426	0.00204062	0.0283914		MAN2C1	166.5	-4.33013	1.44979	-2.98673	0.00281977	0.0381783
								LOC105603284	431.379	-7.63943	2.03066	-3.76205	0.000168527	0.00519571		TSPAN3	3539.77	1.29943	0.446074	2.91303	0.00357942	0.0439652
								AKT1	176.776	-2.88483	0.709587	-4.0655	4.79297e-05	0.00221986		TMEM266	131.519	2.70083	0.791575	3.41197	0.000644949	0.0150602
								LOC101104530	2248.22	-11.6918	1.82667	-6.40062	1.54746e-10	1.29724e-07		WDR61	2000.02	-1.27478	0.446711	-2.8537	0.00432129	0.0491525
								HSP90AA1	43169.4	-1.28053	0.443019	-2.89046	0.00384682	0.0422369		IDH3A	1857.14	-3.29028	0.909665	-3.61703	0.000298006	0.00913882
								LOC105606646	88.2857	-4.21329	1.37498	-3.06425	0.00218218	0.0295169		RPS17	2510.16	-1.63574	0.486903	-3.35947	0.000780917	0.0168722
								GTL2	81.0235	-6.22268	1.64158	-3.79066	0.000150246	0.00480968		MRPS11	1708.45	-2.52718	0.859464	-2.94042	0.00327773	0.0421429
								EVL	191.939	-3.67475	1.00038	-3.67335	0.00023939	0.00670052		LOC101115486	499.343	-2.11307	0.648326	-3.25928	0.00111696	0.0214758
								CCDC85C	98.8853	-2.9921	0.983121	-3.04348	0.00233862	0.0311481		LYSMD4	3178.21	2.15169	0.459619	4.68147	2.84826e-06	0.0003411
								GLRX5	1614.84	-2.40213	0.780814	-3.07644	0.00209489	0.0288241		LOC101114216	1032.86	-1.51188	0.453264	-3.33553	0.000851369	0.0179548
								SYNE3	61.4553	-4.87456	1.54685	-3.15128	0.00162559	0.024378		LOC106991690	17.4885	-6.01507	2.04399	-2.9428	0.00325257	0.0419804
								GSC	20.0421	-5.94164	1.87413	-3.17035	0.00152258	0.0235061		SDF2L1	387.974	-3.03541	0.976921	-3.10712	0.00188918	0.029966
								UBR7	2276.15	1.47166	0.382079	3.85173	0.000117287	0.00414438		LOC106991714	111.688	-4.6101	1.2894	-3.57538	0.000349722	0.0102508
								ITPK1	1106.97	-3.11861	0.778645	-4.00518	6.19706e-05	0.00271412		LOC101111911	463.899	-3.14381	0.956149	-3.28799	0.00100904	0.0201399
								FRMD5	77.587	4.65128	1.64642	2.82508	0.00472688	0.0483491		PIK3IP1	124.457	4.0274	1.37987	2.91869	0.00351509	0.0435903
								MFAP1	4208.8	1.03973	0.33171	3.13445	0.00172177	0.0253221		LOC101103427	180.378	-6.5859	1.50024	-4.38989	1.13409e-05	0.00100604
								CKMT1A	2991.69	-3.53679	1.03755	-3.4088	0.000652501	0.0133903		SMTN	103.041	-9.72643	2.63833	-3.68659	0.000227276	0.007698
								LOC101104431	533.051	1.5747	0.282732	5.56959	2.55341e-08	6.68912e-06		NIPSNAP1	57.9579	-8.457	2.88692	-2.92942	0.00339595	0.0427773
								LOC101103187	1473.91	1.99761	0.461411	4.32934	1.49554e-05	0.000949784		ZNRF3	11.8779	-5.74979	1.86921	-3.07605	0.00209765	0.0318781
								PPP2R3C	3103.72	1.56397	0.443988	3.52254	0.000427425	0.0100649		KIAA1671	71.5611	-6.48378	1.68257	-3.85349	0.000116444	0.00502432
								FAM177A1	1946.15	-1.14655	0.283477	-4.04459	5.24142e-05	0.00237507		PIWIL3	619.348	3.56053	1.18972	2.99275	0.00276477	0.0378401
								CFL2	4880	1.05801	0.368051	2.87462	0.00404512	0.0435305		CORO1C	2184.5	-2.31551	0.607898	-3.80905	0.000139503	0.00567695
								LOC106991724	51.0226	3.05591	0.98787	3.09344	0.00197852	0.0277126		ANKRD13A	222.838	-3.28085	0.924165	-3.55007	0.000385134	0.0107619
								PML	84.3922	-3.75265	1.17673	-3.18905	0.00142739	0.0225558		CABP1	12.5923	6.57795	2.05588	3.19959	0.00137626	0.0245733
								FAM219B	125.447	-2.66266	0.898644	-2.96298	0.00304679	0.0363855		RPLP0	45661.7	-1.42491	0.319241	-4.46345	8.06523e-06	0.000786172
								TSPAN3	3539.77	1.34098	0.446075	3.00618	0.00264548	0.0337038		LOC101115991	19.0339	4.65886	1.61566	2.88356	0.00393202	0.0463276
								IDH3A	1857.14	-2.82881	0.909438	-3.1105	0.00186772	0.0265569		ERP29	1514.59	-2.95616	0.942786	-3.13556	0.00171525	0.0281664
								LOC106991735	152.82	-5.4593	1.24971	-4.36844	1.25134e-05	0.000835858		NAA25	629.23	-1.61027	0.496304	-3.24452	0.00117648	0.0221606
								LOC105603132	219.428	2.82277	0.864601	3.26482	0.00109534	0.018874		TRAFD1	4626.9	1.41327	0.46162	3.06154	0.002202	0.032875
								TARSL2	92.7559	-3.44463	1.13858	-3.02537	0.00248326	0.0325731		RPL6	9702.13	-2.07852	0.640338	-3.24597	0.00117051	0.0221606
								MESDC1	82.8087	-3.49124	1.20752	-2.89124	0.00383724	0.0422147		LOC101109212	21.9853	-3.99372	0.90449	-4.41543	1.00808e-05	0.000918555
								UNC45A	158.693	-4.17172	0.955321	-4.36682	1.26066e-05	0.000838739		LOC106991707	28.4986	5.45112	1.52421	3.57636	0.000348405	0.010237
								PLIN1	13.9612	3.66727	1.15944	3.16298	0.00156163	0.0238238		PEBP1	1245.49	-3.16048	1.0316	-3.06366	0.00218649	0.032731
								MFGE8	266.96	-3.88558	1.2023	-3.2318	0.00123015	0.0204		LOC101105533	13.8544	-7.45223	2.08516	-3.57393	0.000351662	0.0102717
								ACAN	128.33	-3.47014	1.15127	-3.0142	0.00257662	0.0332049		RNF34	12602.5	2.53478	0.744759	3.40349	0.000665318	0.0153788
								LOC101115486	499.343	-1.98002	0.648197	-3.05465	0.0022532	0.0303188		LOC101123326	519.73	-2.46136	0.852063	-2.88871	0.00386828	0.0458668
								PGPEP1L	61.5864	5.72875	1.63675	3.50008	0.00046512	0.0106533		LOC105602872	169.369	-6.09071	1.32863	-4.58422	4.55681e-06	0.00048974
								LYSMD4	3178.21	2.39514	0.459601	5.21135	1.8747e-07	2.85738e-05		ARL6IP4	300.092	-2.63092	0.774144	-3.39849	0.000677583	0.0155196
								TXNRD2	148.441	-6.7292	1.69782	-3.96344	7.38768e-05	0.00305832		GTF2H3	2334.13	1.71461	0.55156	3.10865	0.00187941	0.0298675
								LOC105602968	14.8329	-7.16017	2.46968	-2.89922	0.00374087	0.0414537		PIWIL1	937.815	3.762	1.22066	3.08194	0.00205656	0.0315753
								LOC106991690	17.4885	-7.04511	2.0704	-3.40277	0.000667057	0.0136223		ANKLE2	386.332	-2.84941	0.967728	-2.94443	0.00323548	0.0418435
								HIC2	23.2773	-3.9979	1.3738	-2.9101	0.00361314	0.0404392		GRIA2	10.8383	-23.3298	3.68889	-6.32435	2.54303e-10	1.33239e-07
								YDJC	381.758	-5.94257	1.81999	-3.26516	0.00109401	0.0188705		TMEM144	28.1703	-6.69276	2.28563	-2.9282	0.00340933	0.0428814
								SDF2L1	387.974	-4.14256	0.978969	-4.23155	2.32083e-05	0.00134176		LOC105602796	410.335	5.17226	1.29496	3.99414	6.49304e-05	0.00340471
								LOC106991714	111.688	-4.05873	1.28485	-3.15892	0.00158355	0.024027		ZNF827	119.079	4.57139	1.16936	3.90931	9.25606e-05	0.00428694
								GGT5	23.2511	-7.71519	2.19575	-3.51369	0.000441929	0.0102765		PRMT9	251.311	-2.00391	0.582707	-3.43897	0.000583927	0.014346
								LOC101111911	463.899	-3.27359	0.956147	-3.42373	0.00061769	0.0128808		TMEM154	518.138	2.64826	0.900421	2.94113	0.00327014	0.0421309
								LOC106991688	36.7264	-1.73051	0.569934	-3.03634	0.00239467	0.0317384		MSMO1	9364.85	2.23651	0.707163	3.16265	0.00156341	0.0264236
								LOC105602998	43.692	-3.67134	1.07571	-3.41294	0.000642657	0.0132694		CLPTM1L	487.589	-2.1206	0.58934	-3.59826	0.000320351	0.00964274
								DEPDC5	173.427	-4.66761	1.28506	-3.63221	0.000281009	0.00753932		MRPL36	44.6867	-5.49013	1.68725	-3.2539	0.00113832	0.0218364
								SMTN	103.041	-9.78293	2.6383	-3.70804	0.00020887	0.00607846		NDUFS6	37.3827	-7.33621	2.33447	-3.14256	0.00167476	0.0276913
								MTFP1	850.279	-11.0665	3.49231	-3.16882	0.00153061	0.0235427		ADAMTS16	7.98935	20.3395	3.68801	5.51502	3.48737e-08	8.2351e-06
								TBC1D10A	567.954	-3.19973	0.923553	-3.46459	0.000531045	0.0116386		LOC105602647	30.4275	8.04321	2.61441	3.07649	0.0020945	0.0318781
								LOC101108257	25.08	-3.72808	1.22078	-3.05384	0.00225932	0.0303523		CCT5	4952.18	-1.85666	0.550823	-3.3707	0.000749784	0.0164325
								NIPSNAP1	57.9579	-9.16859	2.89544	-3.16657	0.00154251	0.023618		LOC101118900	7.78938	-4.44272	1.30255	-3.41077	0.000647786	0.0151054
								AP1B1	827.114	-2.0588	0.609018	-3.38053	0.000723456	0.0145089		SLC1A3	583.765	-11.5569	3.66748	-3.1512	0.00162603	0.0270725
								GAS2L1	72.5867	-6.25463	1.69927	-3.68078	0.000232524	0.00654112		FYB	233.121	-6.2465	1.25966	-4.95888	7.09019e-07	0.000106138
								ZNRF3	11.8779	-6.2941	1.88765	-3.33435	0.000854984	0.0161675		DAB2	6346	-5.91662	1.42865	-4.1414	3.45187e-05	0.00225191
								KIAA1671	71.5611	-6.66352	1.69453	-3.93236	8.41148e-05	0.00331049		RPL37	1777.46	-1.39052	0.46555	-2.98683	0.00281888	0.0381783
								PIWIL3	619.348	3.54548	1.18975	2.98001	0.00288235	0.0355073		OXCT1	2995.57	-3.06989	0.987046	-3.11018	0.00186975	0.0297421
								CORO1C	2184.5	-2.63117	0.607969	-4.3278	1.50604e-05	0.000952839		FBXO4	1704.08	1.81879	0.460235	3.95186	7.75452e-05	0.00385793
								GLTP	1256.64	-1.73619	0.595039	-2.91777	0.00352547	0.0399379		GHR	2307.45	1.57939	0.51831	3.04719	0.00230994	0.0336643
								COQ5	447.256	-1.98668	0.614708	-3.23191	0.00122967	0.0204		ISL1	461.745	1.34862	0.385234	3.50078	0.000463906	0.0122486
								DYNLL1	1511.82	1.98573	0.668331	2.97118	0.00296661	0.0359546		FST	252.016	-10.2061	1.96121	-5.20398	1.9506e-07	3.67458e-05
								RPLP0	45661.7	-1.60448	0.319242	-5.02589	5.01115e-07	6.00121e-05		NDUFS4	411.216	-3.56347	1.07721	-3.30806	0.000939434	0.019138
								GCN1	1295.26	-2.15291	0.747745	-2.87921	0.00398676	0.0431796		SNX18	1031.87	-2.87913	0.920128	-3.12906	0.00175369	0.0286294
								LOC101115991	19.0339	6.53346	1.59804	4.08842	4.3432e-05	0.00208648		LOC101113531	11.0074	21.7725	3.68483	5.90869	3.44838e-09	1.11184e-06
								ERP29	1514.59	-3.4081	0.942954	-3.61428	0.000301184	0.0078655		GZMK	34.4685	22.4182	3.74497	5.98623	2.14767e-09	7.50163e-07
								RPL6	9702.13	-1.80957	0.640272	-2.82625	0.00470961	0.0482354		LOC101115571	302.251	-11.3333	3.67847	-3.08098	0.0020632	0.0315906
								PLBD2	101.633	-4.89406	0.799971	-6.11779	9.48821e-10	5.31046e-07		DDX4	2071.52	1.776	0.568153	3.12592	0.00177249	0.0287793
								TBX3	1353.38	-3.51284	0.840007	-4.18192	2.89056e-05	0.00158376		DEPDC1B	2476.72	1.97809	0.608527	3.25062	0.00115155	0.0219839
								LOC106991707	28.4986	4.53185	1.52615	2.96947	0.00298311	0.0359656		CCNB1	18662	1.10727	0.338215	3.27385	0.00106093	0.0207073
								HSPB8	149.765	-6.82984	2.3518	-2.90409	0.00368323	0.0409774		MSX2	174.342	-5.70137	1.48373	-3.84258	0.000121746	0.00516758
								ACAD10	82.9474	-4.92652	1.43629	-3.43003	0.000603515	0.0126799		ATP6V0E1	266.246	-2.53703	0.513583	-4.93987	7.81747e-07	0.000115989
								RNF34	12602.5	2.74246	0.744757	3.68235	0.000231092	0.00651674		LOC105602454	272.194	-11.9052	3.67839	-3.23653	0.00120993	0.0224897
								LOC105602872	169.369	-5.76708	1.32551	-4.35084	1.35615e-05	0.000884719		LOC105602434	221.492	2.28967	0.733793	3.12032	0.00180652	0.0290672
								ARL6IP4	300.092	-2.97168	0.774723	-3.83579	0.000125161	0.00433564		ACAD8	268.663	-1.47985	0.451244	-3.2795	0.00103991	0.0205971
								GTF2H3	2334.13	2.195	0.551517	3.97994	6.8933e-05	0.00291851		MS4A2	11.068	-22.3936	3.68259	-6.08095	1.19472e-09	4.76919e-07
								FZD10	105.994	-4.62119	1.37814	-3.35321	0.000798787	0.0154826		LOC101110088	545.697	8.35661	2.55614	3.26923	0.0010784	0.0209845
								PIWIL1	937.815	3.60711	1.22071	2.95494	0.00312735	0.0368728		C15H11orf31	148.885	-4.62151	0.91707	-5.03942	4.66936e-07	7.53193e-05
								RXFP1	78.8655	8.81097	2.51821	3.49891	0.000467167	0.0106581		SLC43A1	134.015	-11.0954	2.70591	-4.10042	4.12402e-05	0.00252348
								LOC101104012	1549.87	1.87039	0.54117	3.4562	0.000547852	0.0118215		LOC101117875	333.764	3.73621	1.1948	3.12705	0.00176568	0.0287793
								LOC105602796	410.335	6.08883	1.29429	4.70439	2.54631e-06	0.000223516		LOC101111227	25.4646	6.87015	2.12354	3.23524	0.00121539	0.0225662
								SLC25A31	144.095	2.27962	0.802076	2.84216	0.00448095	0.0467794		NDUFS3	1094.49	-2.22663	0.73154	-3.04376	0.00233644	0.0339158
								JADE1	944.628	-2.12515	0.721881	-2.94391	0.00324097	0.0377936		PSMC3	826.462	-2.56897	0.786573	-3.26603	0.00109067	0.0210914
								LOC106991679	47.4626	-3.90546	1.32818	-2.94045	0.00327731	0.0381138		PEX16	216.133	-2.45624	0.599397	-4.09785	4.16999e-05	0.00254233
								ELMOD2	1914.74	1.82255	0.596896	3.05337	0.00226284	0.0303753		COMMD9	99.9845	-8.53221	1.69313	-5.03931	4.67208e-07	7.53193e-05
								TIGD4	30.2817	7.51805	1.87388	4.01203	6.01991e-05	0.00265605		NAT10	25137	1.77894	0.545379	3.26184	0.00110693	0.0213565
								MSMO1	9364.85	2.39317	0.70716	3.3842	0.000713848	0.0143678		LMO2	104.87	-7.624	1.91587	-3.97939	6.90937e-05	0.00357539
								NDUFS6	37.3827	-7.44637	2.34639	-3.17354	0.00150595	0.0233784		CD59	2842.82	-2.01615	0.518025	-3.892	9.94227e-05	0.00451091
								SDHA	1815.99	-2.62633	0.830745	-3.16142	0.00157005	0.0238925		WT1	119.394	4.94906	1.36154	3.63491	0.000278081	0.00881342
								ADAMTS16	7.98935	20.0923	3.68823	5.44769	5.10294e-08	1.05625e-05		LOC105602422	15.0404	4.01444	1.40047	2.86649	0.00415049	0.0477606
								BASP1	933.517	-3.37412	1.04595	-3.2259	0.00125578	0.0206214		ELP4	2583.63	2.16456	0.386669	5.59796	2.16884e-08	5.86497e-06
								CDH18	55.494	3.27465	1.09094	3.00168	0.0026849	0.0341023		BDNF	117.573	3.18993	1.03386	3.08544	0.00203248	0.0312916
								RAD1	1552.96	2.28898	0.690012	3.3173	0.000908915	0.0168199		TSKU	597.932	-3.12106	1.02787	-3.03643	0.00239399	0.0343644
								BRIX1	13677.5	2.33153	0.63897	3.64889	0.000263381	0.00719193		LOC105602314	71.8595	-5.24834	1.67027	-3.14221	0.00167679	0.0276976
								WDR70	1186.55	1.18779	0.405835	2.92679	0.00342485	0.0391953		DGAT2	10.6217	5.08889	1.53458	3.31615	0.000912676	0.0187984
								FYB	233.121	-4.14642	1.24726	-3.32441	0.000886047	0.0165428		LOC101107135	228.49	-8.92355	2.09932	-4.25068	2.13119e-05	0.00157079
								DAB2	6346	-6.05978	1.42856	-4.2419	2.21638e-05	0.00130421		RPS3	26100.1	-1.15209	0.37765	-3.05069	0.00228313	0.0334606
								FBXO4	1704.08	2.18974	0.460182	4.75842	1.95115e-06	0.000177331		PPME1	6371.35	1.12059	0.266985	4.19721	2.70226e-05	0.00184923
								FST	252.016	-11.2055	2.02788	-5.52571	3.28155e-08	7.85978e-06		PLEKHB1	699.983	3.52848	0.982315	3.59201	0.000328137	0.00984176
								SNX18	1031.87	-2.83529	0.920062	-3.08163	0.00205872	0.0285179		ATG16L2	109.19	-4.92638	1.6732	-2.94429	0.00323697	0.0418435
								LOC101113531	11.0074	18.3322	3.74956	4.88917	1.01261e-06	0.000108136		PGAP2	404.583	-4.80718	1.52383	-3.15468	0.00160675	0.0268047
								GZMK	34.4685	21.4045	3.74526	5.71511	1.09635e-08	3.91094e-06		LOC101112924	14.0048	31.8576	3.68254	8.651	5.10515e-18	1.42655e-14
								LOC101115571	302.251	-11.3898	3.67842	-3.09637	0.00195904	0.0275086		PPFIBP2	1021.25	-2.58971	0.822885	-3.14711	0.00164894	0.0273453
								DDX4	2071.52	2.34997	0.568097	4.13658	3.52526e-05	0.0018186		EIF3F	1407.9	-1.48761	0.501485	-2.96642	0.00301291	0.0399008
								DEPDC1B	2476.72	1.70993	0.60855	2.80984	0.00495659	0.0499712		LOC101121371	794.836	-2.72638	0.687597	-3.96509	7.33692e-05	0.00374904
								PPWD1	3021.03	1.77546	0.445159	3.98837	6.65294e-05	0.00282454		SERGEF	198.138	-6.34353	1.33701	-4.74456	2.08963e-06	0.000265415
								CCNB1	18662	1.2248	0.338213	3.62139	0.000293022	0.00774891		TPH1	241.375	5.37723	1.58022	3.40284	0.000666898	0.0153788
								MSX2	174.342	-9.5445	1.61286	-5.91773	3.26405e-09	1.47906e-06		HMBS	950.815	-2.7815	0.927871	-2.99772	0.00272009	0.0375258
								NKX2-5	172.604	-9.53464	3.00488	-3.17306	0.00150843	0.0233812		MPZL2	5844.76	-4.95315	0.920492	-5.38098	7.40812e-08	1.59237e-05
								ERGIC1	614.099	-2.60368	0.883031	-2.94858	0.00319242	0.0374033		CLDN25	6.93794	-19.6634	3.72718	-5.27569	1.32254e-07	2.67154e-05
								DUSP1	1797.02	-2.93653	0.859973	-3.41467	0.000638586	0.0132017		ZW10	317.581	-2.00158	0.691877	-2.89298	0.0038161	0.0454973
								C15H11orf31	148.885	-3.35082	0.907119	-3.69392	0.000220825	0.00631801		SDHD	1041.86	-2.02335	0.704042	-2.8739	0.00405441	0.0470098
								SLC43A3	245.451	-3.18651	0.907085	-3.51291	0.000443225	0.0102924		JRKL	243.888	-3.70008	1.18335	-3.12678	0.00176731	0.0287793
								SSRP1	3344.7	-1.22192	0.38805	-3.14888	0.00163898	0.0244912		LOC101102333	53.2799	-4.18149	1.09625	-3.81436	0.000136534	0.00560559
								TNKS1BP1	278.397	-3.25531	0.765682	-4.25152	2.12328e-05	0.00126468		CEP126	9.22525	-5.63818	1.66752	-3.38118	0.000721745	0.0161129
								LOC101117875	333.764	3.94413	1.19476	3.3012	0.000962729	0.0175066		TMEM123	244.457	-1.90501	0.587895	-3.24039	0.00119364	0.0222858
								PEX16	216.133	-1.79001	0.596957	-2.99855	0.00271266	0.0342731		DYNC2H1	268.312	-2.10037	0.578545	-3.63044	0.000282939	0.00890012
								TP53I11	28.8074	-7.67817	2.64157	-2.90667	0.00365302	0.0407224		LOC101116084	7317.33	1.52593	0.462986	3.29583	0.000981301	0.0197563
								COMMD9	99.9845	-7.22943	1.64061	-4.40655	1.05032e-05	0.000718765		ANKRD49	1449.2	1.54105	0.465262	3.31222	0.000925573	0.0189246
								LMO2	104.87	-9.3065	1.96432	-4.73777	2.16083e-06	0.000194776		MRE11A	3932.62	1.70979	0.539857	3.16711	0.00153962	0.026242
								CD59	2842.82	-1.72659	0.517961	-3.33343	0.000857831	0.0161675		UBE2M	242.531	-3.20667	0.888342	-3.60972	0.000306527	0.00931021
								DEPDC7	18253.1	2.05099	0.692096	2.96345	0.00304214	0.0363825		LOC101119415	75.8562	-8.90129	1.94005	-4.58816	4.47159e-06	0.000483682
								ELP4	2583.63	1.99127	0.386677	5.14969	2.60922e-07	3.57567e-05		LOC101115059	1309.32	1.69837	0.523791	3.24245	0.00118507	0.0221942
								KIF18A	13573.4	2.31008	0.801855	2.88092	0.00396514	0.0430475		LOC105602106	7.57512	20.4338	3.68328	5.54773	2.89403e-08	7.13549e-06
								CAPN5	372.223	-5.96856	2.02214	-2.95161	0.00316123	0.0371417		ZNF582	231.127	-4.02589	1.30887	-3.07584	0.0020991	0.0318781
								LOC105602314	71.8595	-4.89475	1.65278	-2.96152	0.00306126	0.0363995		RPS9	739.414	-2.84749	0.718632	-3.96237	7.42086e-05	0.00375886
								LOC101107135	228.49	-9.0743	2.11071	-4.29918	1.71432e-05	0.00106646		TTYH1	76.225	-4.04978	1.36429	-2.96841	0.0029934	0.0396738
								RPS3	26100.1	-1.26391	0.377649	-3.34677	0.000817586	0.0157091		NLRP2	7943.36	2.99656	0.914377	3.27716	0.00104858	0.0206586
								ARAP1	166.186	-4.57703	1.47863	-3.09546	0.00196511	0.0275708		EPS8L1	268.024	-2.39065	0.770321	-3.10345	0.00191276	0.0301688
								CLPB	550.242	-2.33427	0.800378	-2.91645	0.00354037	0.0400071		PPP1R12C	219.792	-2.4643	0.622083	-3.96137	7.45205e-05	0.00376328
								INPPL1	31.7236	-4.41612	1.34004	-3.29552	0.000982391	0.0177487		UBE2S	686.413	-4.14888	0.84143	-4.93074	8.19181e-07	0.000120477
								ANAPC15	3259.5	1.12378	0.377354	2.97805	0.00290087	0.0355747		LOC106991608	339.862	-2.11562	0.62676	-3.37549	0.000736856	0.0162769
								PGAP2	404.583	-6.57916	1.53076	-4.29796	1.7238e-05	0.00106646		LOC101107626	88.758	-4.21581	0.726602	-5.80209	6.54939e-09	1.99649e-06
								LOC101112924	14.0048	29.9901	3.69219	8.12257	4.56418e-16	1.09319e-12		LOC101107382	2215.17	1.65184	0.514453	3.21086	0.00132337	0.0239593
								LOC101106199	29.7571	-7.93065	2.30178	-3.44545	0.00057012	0.0121611		LOC101107129	71.7779	-4.85316	1.68255	-2.88442	0.00392139	0.0463276
								ILK	102.154	-2.69604	0.950412	-2.83671	0.00455811	0.0472714		LOC101102332	11.8214	-7.68106	2.41595	-3.17932	0.00147623	0.0256216
								PPFIBP2	1021.25	-3.07411	0.823199	-3.73434	0.000188206	0.00564482		ETFB	2254.72	-4.21496	1.13424	-3.71612	0.000202308	0.00714083
								LMO1	359.788	-5.55337	1.49516	-3.71423	0.000203827	0.00601941		LOC101120106	23.4635	4.61996	1.5718	2.93928	0.0032898	0.042201
								ADM	1782.67	-4.39074	1.47785	-2.97103	0.00296798	0.0359546		ACPT	9.45537	6.02101	1.81751	3.31278	0.000923751	0.0189104
								INSC	369.119	3.82703	1.13866	3.36098	0.000776663	0.0151943		TSKS	25.2937	-6.02118	1.66769	-3.61049	0.000305614	0.00929933
								SERGEF	198.138	-8.20179	1.42474	-5.75671	8.57715e-09	3.34429e-06		RPL13A	5686.91	-2.18929	0.493382	-4.43731	9.10919e-06	0.00086407
								RNF26	341.106	-2.72001	0.804843	-3.37955	0.000726036	0.0145259		ALDH16A1	61.6049	-6.99488	2.00076	-3.49611	0.000472088	0.012406
								HMBS	950.815	-2.64864	0.927315	-2.85625	0.00428677	0.0452595		TULP2	40.8705	-5.7486	1.68995	-3.40164	0.000669816	0.0153788
								VPS11	216.288	-2.7996	0.974075	-2.87412	0.00405161	0.0435444		RPL18	3960.98	-2.00281	0.460299	-4.3511	1.35454e-05	0.00116463
								IFT46	7133.64	1.70103	0.520561	3.26768	0.00108432	0.0188624		LIG1	20934.7	1.98515	0.676742	2.93339	0.00335282	0.0425146
								MPZL2	5844.76	-5.05071	0.920469	-5.4871	4.08578e-08	9.25705e-06		GLTSCR2	97.4747	-3.52738	1.02072	-3.45579	0.000548682	0.0136893
								ZW10	317.581	-2.39435	0.69244	-3.45784	0.000544532	0.0118158		GLTSCR1	67.5691	-4.56096	1.57191	-2.90155	0.00371326	0.0449182
								TEX12	193.651	2.13393	0.640044	3.33404	0.000855939	0.0161675		CCDC61	34.9887	-2.01812	0.599189	-3.36809	0.000756917	0.016524
								C15H11orf57	1379.89	1.13746	0.286723	3.96711	7.27502e-05	0.00303416		IRF2BP1	70.6927	3.51152	0.949918	3.69665	0.000218461	0.0074597
								FAM76B	2252.56	1.73079	0.534418	3.23865	0.00120098	0.0201345		VASP	361.6	-3.36386	0.996396	-3.37603	0.000735403	0.0162662
								LOC101102333	53.2799	-4.40659	1.09549	-4.02246	5.75927e-05	0.00257493		LOC105616898	43.9305	-9.77041	2.08171	-4.69344	2.68645e-06	0.000326384
								LOC101116084	7317.33	1.80391	0.462977	3.89633	9.76619e-05	0.00365491		BCAM	28.9584	-8.20005	2.03091	-4.03762	5.39955e-05	0.00298775
								LOC105602116	20.2436	5.87913	1.53037	3.84165	0.00012221	0.00426871		ZNF575	86.4026	-5.02213	1.44716	-3.47033	0.00051981	0.0132214
								UBE2M	242.531	-3.6075	0.889461	-4.05583	4.99569e-05	0.00229956		PHLDB3	56.8614	-7.20216	1.57875	-4.56195	5.06819e-06	0.000534423
								LOC101115059	1309.32	1.50249	0.523828	2.86829	0.004127	0.0441283		LYPD3	41.2872	-8.61288	2.99328	-2.8774	0.00400965	0.046717
								LOC105602106	7.57512	19.8627	3.6852	5.38985	7.05157e-08	1.37473e-05		RPS19	1547.96	-1.90843	0.485668	-3.9295	8.51225e-05	0.00407761
								LOC101104263	21.6733	-24.0971	3.30364	-7.29409	3.00678e-13	4.58288e-10		RABAC1	275.34	-4.84322	1.28442	-3.77074	0.000162767	0.00616017
								RPS9	739.414	-2.63772	0.718197	-3.6727	0.000240002	0.00670647		LIPE	185.599	2.83459	0.980016	2.89239	0.00382321	0.0455256
								TTYH1	76.225	-4.45031	1.36907	-3.2506	0.00115163	0.0195823		LOC101103174	221.627	-4.42442	1.20124	-3.68322	0.000230307	0.00773812
								NLRP2	7943.36	2.69723	0.914397	2.94974	0.00318044	0.0373151		LOC101122718	56.5929	-8.56132	2.20018	-3.89118	9.9756e-05	0.00451091
								EPS8L1	268.024	-2.55171	0.770245	-3.31285	0.00092351	0.0169776		EGLN2	666.788	-1.27612	0.430771	-2.96241	0.00305241	0.0402649
								PPP1R12C	219.792	-2.84241	0.623066	-4.56197	5.0675e-06	0.000406515		TIMM50	2151.06	-1.84969	0.44762	-4.13227	3.59201e-05	0.00230742
								TMEM150B	143.282	-8.45063	2.50333	-3.37575	0.000736148	0.0146409		RPS16	891.372	-1.20214	0.299159	-4.01841	5.85919e-05	0.00315869
								UBE2S	686.413	-3.13521	0.840029	-3.73227	0.000189765	0.00567131		MRPS12	155.375	-2.08963	0.634895	-3.2913	0.000997247	0.0199759
								PRKCG	131.18	-2.64207	0.848625	-3.11335	0.00184976	0.0264167		CAPN12	593.074	-2.87199	0.936107	-3.06801	0.00215489	0.0324607
								MYADM	690.935	-3.99396	0.89994	-4.43803	9.07865e-06	0.000642248		C14H19orf33	223.282	-7.6911	1.8012	-4.26998	1.95491e-05	0.001512
								LOC101107382	2215.17	1.93761	0.514415	3.76662	0.000165472	0.00513761		PPP1R14A	55.5859	-4.18204	1.19733	-3.49279	0.000477996	0.0125166
								PPP2R1A	6956.05	-1.60237	0.515435	-3.10877	0.00187868	0.0266481		LOC101109380	63.9437	-3.2212	0.824882	-3.90504	9.42082e-05	0.00433927
								ZNF432	109.425	2.66311	0.887792	2.99971	0.00270241	0.0341952		LOC101108155	311.28	-9.03181	2.04479	-4.41699	1.00086e-05	0.000916961
								LOC101102332	11.8214	-7.02086	2.41048	-2.91264	0.00358383	0.0403077		LOC101103173	87.796	-9.96119	1.80574	-5.5164	3.46022e-08	8.2351e-06
								ETFB	2254.72	-3.78048	1.13381	-3.33431	0.000855119	0.0161675		ZNF527	23.3241	-7.07815	2.42184	-2.92263	0.00347091	0.0431381
								ACPT	9.45537	5.52656	1.82037	3.03595	0.00239781	0.0317463		ZNF146	257.245	-4.08266	1.1797	-3.46077	0.000538637	0.0134989
								JOSD2	31.8567	-5.02188	1.49159	-3.36679	0.000760481	0.0149475		LOC101121538	266.445	-2.21857	0.63263	-3.50691	0.00045335	0.0120267
								TSKS	25.2937	-6.98231	1.70423	-4.09705	4.18445e-05	0.00203352		TMEM147	645.783	-3.34425	0.898648	-3.72143	0.000198099	0.00705682
								RPL13A	5686.91	-1.7951	0.493313	-3.63886	0.000273845	0.00739248		HAMP	118.139	-8.09349	2.58194	-3.13465	0.00172058	0.0282213
								PPFIA3	10.0594	-6.98435	2.28288	-3.05945	0.00221746	0.0299098		ZNF792	104.63	-9.85288	3.03773	-3.2435	0.0011807	0.0221911
								LIN7B	35.346	-4.62425	1.4641	-3.15842	0.00158629	0.0240464		ZNF181	705.78	-2.04822	0.645622	-3.17248	0.00151144	0.0259755
								NUCB1	549.612	-4.27729	0.949287	-4.50579	6.61256e-06	0.000506238		KIAA0355	1538.02	1.62621	0.482455	3.3707	0.000749773	0.0164325
								PPP1R15A	321.727	-2.66437	0.815829	-3.26584	0.0010914	0.0188643		KCTD15	157.165	-4.28796	0.882275	-4.86012	1.17317e-06	0.00016669
								CA11	30.4451	-6.3	1.99544	-3.1572	0.00159294	0.0240823		PLEKHF1	182.793	-8.19365	2.31068	-3.546	0.000391126	0.010875
								RPL18	3960.98	-1.34264	0.460079	-2.91829	0.00351954	0.0398977		LOC105606385	5437.21	2.34243	0.749443	3.12556	0.00177469	0.0287793
								KCNJ14	33.379	6.67419	1.92775	3.46216	0.000535862	0.011683		LOC105606375	25.2662	-2.89081	0.914882	-3.15976	0.001579	0.0265532
								KDELR1	259.496	-2.06851	0.579549	-3.56918	0.000358099	0.00901484		ESRP2	548.224	-3.1834	0.669952	-4.75168	2.01729e-06	0.000258182
								GLTSCR2	97.4747	-3.1076	1.01816	-3.05218	0.00227184	0.0304474		NFATC3	2229.9	1.43176	0.392317	3.64949	0.000262762	0.00848839
								GLTSCR1	67.5691	-6.29591	1.60902	-3.91288	9.1202e-05	0.00346119		SLC12A4	93.8395	-6.76052	1.97447	-3.42397	0.000617128	0.014718
								KPTN	361.638	-5.35714	1.38165	-3.87735	0.000105599	0.00385733		CENPT	360.401	-2.90307	0.804858	-3.60694	0.000309834	0.00937666
								LOC101122720	126.531	-1.97908	0.623963	-3.17179	0.00151501	0.0234539		RANBP10	274.463	1.68145	0.442116	3.80319	0.000142843	0.00571993
								SYMPK	140.852	-3.24053	1.09482	-2.95987	0.00307772	0.0364415		SETD6	86.526	-4.6	0.988758	-4.6523	3.28255e-06	0.00038219
								VASP	361.6	-3.5315	0.996618	-3.54348	0.00039488	0.00952598		CPNE2	582.837	-2.79638	0.767597	-3.64303	0.000269452	0.00863793
								BCAM	28.9584	-6.70971	1.91734	-3.49949	0.000466156	0.0106581		MT3	11.0012	-3.40521	1.01569	-3.35262	0.000800493	0.0172065
								LOC101110261	52.8318	4.83882	1.68403	2.87335	0.00406138	0.0436214		LPCAT2	327.391	1.88675	0.611133	3.0873	0.00201985	0.0311673
								LYPD5	62.963	-4.46387	1.27237	-3.50831	0.00045096	0.0104143		LONP2	668.653	-6.337	1.72024	-3.6838	0.000229786	0.00773812
								ZNF575	86.4026	-4.69594	1.44368	-3.25275	0.00114292	0.0195135		GPT2	497.237	-2.7153	0.896226	-3.02971	0.00244789	0.0350182
								ETHE1	637.72	-2.18787	0.731915	-2.98923	0.00279677	0.0348116		SPATA2L	310.884	4.28866	1.29875	3.30215	0.000959451	0.0194192
								PHLDB3	56.8614	-5.87014	1.52757	-3.8428	0.000121636	0.00425753		RPL13	3254.6	-2.66768	0.782815	-3.40781	0.000654875	0.0152495
								LYPD3	41.2872	-8.66938	2.99325	-2.8963	0.00377586	0.0417513		BANP	2790.67	2.28603	0.556291	4.10941	3.96666e-05	0.00244504
								ARHGEF1	170.329	-4.06277	1.29092	-3.14718	0.00164852	0.024566		LOC106991585	967.252	-4.50304	1.3009	-3.46149	0.000537193	0.0134989
								CIC	59.0231	-4.2422	1.45472	-2.91618	0.00354352	0.0400071		LOC101105179	1022.43	-3.54455	0.910953	-3.89103	9.9818e-05	0.00451091
								LOC101103174	221.627	-4.38345	1.20111	-3.64949	0.000262765	0.00718683		GSE1	694.6	2.88683	0.861354	3.35151	0.000803732	0.0172319
								LOC101122718	56.5929	-8.51205	2.19894	-3.87098	0.000108397	0.00392525		ZDHHC7	504.058	-1.82729	0.590287	-3.0956	0.00196413	0.0306332
								EGLN2	666.788	-1.64272	0.431092	-3.8106	0.000138632	0.00463934		GCSH	9045.49	-3.3035	0.625579	-5.2807	1.28689e-07	2.63123e-05
								NUMBL	24.4386	-5.47543	1.73013	-3.16474	0.0015522	0.023723		LOC106991578	314.954	3.60343	1.15019	3.13291	0.00173081	0.0283159
								C14H19orf47	139.06	-3.40193	1.11104	-3.06194	0.00219907	0.0296857		FUK	41.3684	-7.40024	1.94658	-3.80166	0.000143731	0.00573759
								ZFP36	674.511	-4.16102	1.06639	-3.90197	9.54117e-05	0.00359477		LOC106990143	33.9201	4.05566	1.42491	2.84626	0.00442355	0.0499429
								LOC105602066	74.3504	-3.79284	0.797136	-4.75808	1.9544e-06	0.000177331		ACOT8	91.1146	-4.44109	1.45597	-3.05025	0.00228648	0.0334805
								MRPS12	155.375	-1.80628	0.63198	-2.85814	0.00426138	0.0451423		LOC101113780	574.005	-11.4547	3.66533	-3.12514	0.00177722	0.0287893
								HNRNPL	538.409	-1.38263	0.420472	-3.28828	0.00100803	0.0180464		PI3	485.687	25.5052	3.74471	6.81098	9.69357e-12	7.38738e-09
								CAPN12	593.074	-2.90746	0.93617	-3.1057	0.00189828	0.0269033		MYBL2	1561.25	-4.11867	1.12556	-3.65921	0.000252998	0.00833351
								C14H19orf33	223.282	-5.48323	1.72609	-3.17668	0.00148974	0.0231482		ADIG	34.0916	-8.30953	1.49632	-5.55331	2.80307e-08	7.01437e-06
								SPINT2	1925.34	-2.56426	0.719484	-3.56403	0.000365208	0.00908469		LOC105606895	26.1354	-7.61448	2.15351	-3.53584	0.00040648	0.0111175
								PPP1R14A	55.5859	-6.41131	1.26056	-5.08607	3.6555e-07	4.6957e-05		LOC101121958	886.458	-2.35182	0.63336	-3.71324	0.000204622	0.00717717
								LOC101108155	311.28	-8.11843	2.02766	-4.00383	6.23246e-05	0.00271412		MYL9	251.869	-11.0708	3.67854	-3.00955	0.00261632	0.0364633
								LOC101103173	87.796	-6.27774	1.59717	-3.93053	8.47577e-05	0.00332021		CNBD2	262.802	2.1164	0.647478	3.26868	0.00108051	0.0209845
								TMEM147	645.783	-2.87698	0.898069	-3.20352	0.0013576	0.0217606		ROMO1	361.806	-1.95371	0.599229	-3.26037	0.00111265	0.0214176
								HAMP	118.139	-10.603	2.67795	-3.95939	7.51426e-05	0.00307856		DYNLRB1	607.842	-3.12253	0.718772	-4.34426	1.39745e-05	0.00117148
								USF2	327.889	-3.48381	1.07557	-3.23903	0.00119936	0.0201345		AHCY	61.936	-4.28633	1.00398	-4.26932	1.9607e-05	0.001512
								LSR	580.027	-2.5108	0.583811	-4.30071	1.70253e-05	0.0010651		ASIP	1403.22	-5.52206	1.81469	-3.04298	0.00234251	0.0339506
								ZNF792	104.63	-9.54006	3.0367	-3.14159	0.00168033	0.0249093		KIF3B	424.637	1.98762	0.571631	3.47711	0.000506859	0.0130738
								GPI	2295.47	-2.12321	0.680669	-3.1193	0.00181281	0.0260889		SNPH	35.6783	3.59604	1.0252	3.50764	0.000452107	0.01202
								KIAA0355	1538.02	1.48726	0.482506	3.08236	0.00205367	0.0284796		LOC101115640	865.205	-2.04858	0.418915	-4.8902	1.00732e-06	0.000144349
								KCTD15	157.165	-4.93849	0.888658	-5.55725	2.74062e-08	6.86498e-06		PRELID3B	468.988	-2.21276	0.732665	-3.02016	0.00252642	0.0357452
								PEPD	2794.99	-3.08302	0.986438	-3.12541	0.00177558	0.0258044		RPS21	696.629	-1.62839	0.487488	-3.34038	0.000836644	0.0177419
								CEBPG	3518.54	1.17895	0.36058	3.2696	0.00107701	0.0187908		MRPS26	132.182	-3.26797	0.818039	-3.99488	6.47271e-05	0.00340471
								LOC105606385	5437.21	2.18746	0.749454	2.91874	0.00351452	0.0398803		MAVS	175.413	-7.48814	2.52669	-2.96361	0.0030405	0.040171
								WWP2	899.823	-1.6847	0.571562	-2.94755	0.00320308	0.0374497		LOC101108851	3506.33	-1.56168	0.527866	-2.95847	0.00309172	0.0405918
								CDH1	607.335	-2.39378	0.829689	-2.88516	0.00391217	0.0427182		KLF6	721.874	-4.50552	1.1974	-3.76276	0.000168048	0.00630311
								ESRP2	548.224	-3.23253	0.669572	-4.82776	1.38077e-06	0.000136616		ABHD12	1313.34	-4.51861	1.24603	-3.6264	0.000287405	0.00900679
								NFATC3	2229.9	1.40994	0.392332	3.59374	0.000325969	0.0083822		APMAP	367.525	-2.5473	0.862018	-2.95505	0.00312621	0.0408846
								SLC12A4	93.8395	-8.34113	2.03177	-4.10534	4.03712e-05	0.00199078		CST3	385.402	-2.16511	0.4881	-4.43579	9.1736e-06	0.00086407
								C14H16orf70	762.578	-1.42039	0.435533	-3.26128	0.00110911	0.0190722		NXT1	625.971	-1.81003	0.614455	-2.94575	0.00322169	0.0417425
								CES4A	172.054	-6.36866	1.65299	-3.85282	0.000116767	0.00414438		SNX5	3056.39	-2.22758	0.551064	-4.04232	5.29247e-05	0.00297764
								CES2	78.9573	-6.83548	2.37613	-2.87673	0.00401823	0.0434083		LOC105613249	16.1034	-6.11952	2.02736	-3.01847	0.00254058	0.0359151
								RRAD	66.3804	-9.40349	1.97518	-4.76083	1.92801e-06	0.000177331		CUBN	31.3015	6.59481	1.46223	4.51012	6.47922e-06	0.000658725
								CFAP20	1428.63	1.46467	0.389176	3.76351	0.000167547	0.00518284		LOC105607883	73.8958	-3.72532	0.902371	-4.12837	3.65341e-05	0.002321
								POLR2C	3494.94	1.22157	0.373414	3.27134	0.0010704	0.018733		PRPF18	4021.27	1.57145	0.493145	3.18659	0.0014396	0.025221
								COQ9	177.998	-3.57876	1.00481	-3.56163	0.000368566	0.00912645		PLXDC2	260.504	-5.72192	1.95099	-2.93283	0.00335885	0.0425146
								PLLP	884.089	-1.07128	0.300524	-3.56472	0.000364249	0.00907428		MASTL	2957.69	1.40539	0.444563	3.16128	0.0015708	0.0264478
								CPNE2	582.837	-3.01225	0.767798	-3.92323	8.73705e-05	0.00337524		LOC101109728	108.593	-10.321	1.68488	-6.12565	9.03115e-10	3.98464e-07
								NLRC5	519.312	-3.13983	0.917009	-3.42399	0.000617094	0.0128808		ATP5C1	16713.9	-2.51577	0.872286	-2.88412	0.00392515	0.0463276
								MT4	16.1024	3.5372	1.23112	2.87315	0.00406399	0.0436216		LOC101114294	2006.31	-2.68349	0.878951	-3.05306	0.00226522	0.0333439
								LPCAT2	327.391	2.10807	0.611009	3.45014	0.000560295	0.0119973		LOC101106868	546.987	-1.84367	0.573887	-3.2126	0.0013154	0.0238422
								CNEP1R1	11024	2.51258	0.716131	3.50855	0.000450555	0.0104143		PLCB4	307.222	-2.3936	0.777556	-3.07836	0.00208143	0.0317678
								CBLN1	143.911	-3.90741	0.687724	-5.68165	1.33402e-08	4.29947e-06		RNPEP	236.861	-2.19534	0.692973	-3.168	0.0015349	0.0262326
								LONP2	668.653	-6.20185	1.72017	-3.60536	0.000311716	0.00807231		TMEM9	221.711	-8.14069	1.90706	-4.26872	1.96598e-05	0.001512
								GPT2	497.237	-3.42217	0.897062	-3.81487	0.000136255	0.00461118		C12H1orf106	149.7	-6.3222	1.76463	-3.58273	0.000340024	0.01009
								RPL13	3254.6	-2.62601	0.782765	-3.35479	0.000794243	0.0154124		CAMSAP2	225.145	-4.16161	1.42148	-2.92766	0.00341523	0.0428922
								SPG7	95.8497	-3.84054	1.30735	-2.93766	0.00330701	0.038344		ZNF281	787.915	-1.44036	0.49738	-2.89589	0.00378084	0.0453129
								MVD	255.466	-2.50579	0.840826	-2.98015	0.00288108	0.0355073		ASPM	26555	2.60148	0.903862	2.87818	0.00399975	0.0466642
								LOC106991585	967.252	-4.59678	1.30064	-3.53425	0.000408937	0.00976183		LOC101122294	2415.84	-1.77934	0.610372	-2.91518	0.00355486	0.0438383
								ZDHHC7	504.058	-2.24588	0.590664	-3.8023	0.000143361	0.00470371		LOC105616582	7.68855	5.96553	1.85427	3.21719	0.00129454	0.0236173
								COTL1	8323.25	-3.13073	0.597015	-5.24396	1.57164e-07	2.55826e-05		PPP2R5A	418.858	-4.93811	1.50615	-3.27864	0.0010431	0.0205991
								GCSH	9045.49	-2.5663	0.624911	-4.10666	4.01415e-05	0.00198529		NENF	265.456	-2.36901	0.675348	-3.50784	0.000451768	0.01202
								LOC105613298	20.2391	-6.20892	1.3862	-4.47911	7.49547e-06	0.000551325		PTGS2	2591.02	-11.4467	1.98305	-5.7723	7.81965e-09	2.34115e-06
								FUK	41.3684	-6.34606	1.92977	-3.2885	0.00100724	0.0180464		LOC105609464	89.2452	3.33627	1.14699	2.90871	0.00362918	0.0442065
								COG4	409.136	-1.94517	0.529794	-3.67156	0.000241078	0.00671414		NPL	1513.68	-2.51858	0.767716	-3.28061	0.00103582	0.0205521
								LOC101120007	1556.43	2.13483	0.702217	3.04012	0.00236481	0.0314421		RNASEL	65.9208	-9.76589	1.84145	-5.30335	1.13694e-07	2.35332e-05
								PTGIS	103.662	3.42623	1.17092	2.92611	0.00343233	0.0392541		STX6	2899.14	2.00042	0.530931	3.76776	0.000164721	0.00619219
								LOC105609544	144.117	-1.90336	0.672996	-2.82819	0.00468121	0.0480325		ACBD6	411.862	-2.3846	0.649686	-3.67039	0.00024218	0.00806416
								MMP9	49.4872	-7.41128	2.12168	-3.49312	0.000477413	0.0107946		ANGPTL1	79.4341	-10.5313	1.44681	-7.279	3.36293e-13	4.02735e-10
								SNX21	87.5776	-3.41218	1.17003	-2.91632	0.00354191	0.0400071		EFHD2	548.507	-3.62914	1.07449	-3.37753	0.000731389	0.0162417
								LOC101113780	574.005	-10.4246	3.63751	-2.86587	0.0041586	0.0444096		B3GALT6	40.4941	-2.28048	0.786322	-2.90018	0.00372949	0.0449846
								SDC4	576.515	-4.95222	1.17303	-4.22173	2.42432e-05	0.00138724		CPSF3L	150.96	-4.17151	1.37569	-3.0323	0.00242697	0.0347783
								PI3	485.687	25.6181	3.74467	6.84122	7.85223e-12	8.7767e-09		FAAP20	134.243	-4.74391	1.53194	-3.09667	0.00195711	0.030552
								MYBL2	1561.25	-4.62585	1.12588	-4.10866	3.9797e-05	0.00197407		FAM213B	11.5252	-7.76785	2.52495	-3.07644	0.00209492	0.0318781
								ADIG	34.0916	-7.63988	1.4644	-5.21706	1.81782e-07	2.82199e-05		RPL22	685.237	-2.85899	0.756744	-3.77802	0.00015808	0.00600991
								SLA2	93.9481	5.41971	1.59965	3.38806	0.000703887	0.0141904		ESPN	21.31	-4.53488	1.41658	-3.20129	0.00136815	0.0245068
								MYL9	251.869	-11.1272	3.67849	-3.02494	0.00248679	0.0325731		PARK7	2677.61	-2.81623	0.845593	-3.33048	0.000866961	0.0181515
								CNBD2	262.802	2.09003	0.647478	3.22795	0.0012468	0.0205141		ENO1	5098.35	-3.22996	0.959656	-3.36575	0.000763368	0.0166432
								FAM83C	54.723	-7.50701	1.94424	-3.86115	0.000112854	0.00406715		LOC105606443	19.1881	-3.64912	1.23074	-2.96499	0.00302693	0.0400232
								MAP1LC3A	262.201	-3.40573	1.10889	-3.07129	0.00213137	0.0291419		PIK3CD	912.287	2.84872	0.980528	2.9053	0.00366907	0.0445766
								DYNLRB1	607.842	-2.11555	0.716704	-2.95177	0.00315958	0.0371417		SRM	1733.56	-3.62129	0.91501	-3.95765	7.56919e-05	0.00379955
								AHCY	61.936	-4.07105	1.00052	-4.06895	4.72246e-05	0.00220548		FBXO6	1663.18	-3.6472	1.20761	-3.02019	0.00252619	0.0357452
								LOC101111988	32.5878	-8.50862	3.00656	-2.83002	0.00465452	0.0479052		FASLG	360.725	3.3268	1.16178	2.86355	0.00418929	0.0481409
								ID1	179.536	-25.405	3.02925	-8.38656	5.0056e-17	1.67848e-13		PRRX1	13.8025	5.61506	1.65754	3.38759	0.000705094	0.0158893
								C13H20orf96	33.5323	-4.34509	1.50686	-2.88354	0.0039323	0.0428417		SELP	14.6064	6.3469	1.99102	3.18777	0.00143375	0.025171
								CSTF1	16533.9	1.52131	0.478425	3.17982	0.00147365	0.0229834		RGS7	67.9163	5.93217	1.47067	4.03365	5.4918e-05	0.0030288
								LOC101115640	865.205	-2.34563	0.419092	-5.59694	2.18165e-08	5.8996e-06		SMYD3	472.996	1.36025	0.452609	3.00536	0.00265266	0.0368166
								MRPS26	132.182	-2.56437	0.811	-3.16199	0.00156697	0.0238835		LOC106991479	36.1225	-4.52829	1.49617	-3.02659	0.00247328	0.035291
								C13H20orf27	3800.65	-1.14267	0.364103	-3.13832	0.00169922	0.0251226		CAPN2	1294.37	-3.59187	1.08224	-3.31894	0.000903606	0.0186575
								MAVS	175.413	-11.131	2.61091	-4.26328	2.01449e-05	0.00121493		FAM177B	512.654	7.80547	2.42326	3.22106	0.00127718	0.0233513
								PRND	19.3032	-20.8034	3.68295	-5.64855	1.61803e-08	5.01765e-06		GPATCH2	4361.46	1.75219	0.564724	3.10274	0.00191739	0.0301915
								LOC101108851	3506.33	-1.56258	0.527851	-2.96026	0.00307376	0.0364202		IL24	61.6039	8.51178	2.2471	3.78791	0.000151923	0.00592235
								KLF6	721.874	-4.24029	1.19718	-3.54188	0.00039728	0.00955639		IL19	9.10189	20.5268	3.691	5.5613	2.67768e-08	6.90676e-06
								ABHD12	1313.34	-4.68308	1.24618	-3.75796	0.000171307	0.00526998		FAM72A	1798.67	2.36721	0.738232	3.2066	0.00134315	0.0241363
								CST3	385.402	-2.01178	0.487779	-4.12436	3.71768e-05	0.0018888		OPTC	32.8612	6.19331	2.08258	2.97386	0.00294076	0.0392241
								MGME1	2526.14	1.34416	0.4212	3.19127	0.00141647	0.0224679		LOC105606322	74.2454	-4.11395	1.08625	-3.78731	0.000152287	0.00592235
								SNX5	3056.39	-1.79297	0.550953	-3.25431	0.0011367	0.0194269		SOX9	48.8366	3.5108	1.14531	3.06536	0.00217408	0.032627
								LOC105613249	16.1034	-6.39388	2.02956	-3.15038	0.00163057	0.0244309		RPL38	113.936	-3.50266	0.806673	-4.34211	1.41123e-05	0.00117715
								CUBN	31.3015	7.41729	1.45938	5.0825	3.72497e-07	4.6957e-05		LOC101104164	7.47712	20.5268	3.68362	5.57246	2.51172e-08	6.57993e-06
								PRPF18	4021.27	2.37679	0.493096	4.82013	1.43465e-06	0.000139845		SLC9A3R1	1764.12	-2.92496	1.02163	-2.86304	0.00419603	0.0481542
								LOC105611265	11.4168	3.2796	0.984951	3.32971	0.000869377	0.0163042		ATP5H	2441.87	-2.89576	0.675411	-4.28741	1.80769e-05	0.00142961
								CCNY	2392.23	-1.27224	0.363765	-3.49743	0.000469762	0.0106721		GALK1	1171.24	-4.75071	1.31382	-3.61595	0.000299249	0.00913882
								MASTL	2957.69	1.25506	0.44458	2.82303	0.00475714	0.0485443		UNK	620.516	2.31642	0.570878	4.05764	4.95704e-05	0.00282809
								LOC101109728	108.593	-7.76536	1.50754	-5.15101	2.59092e-07	3.57567e-05		ACOX1	2542.57	-2.76213	0.958647	-2.88128	0.00396064	0.0464116
								GATA3	301.846	-2.74141	0.813606	-3.36946	0.000753165	0.0148735		UBE2O	250.7	2.1887	0.669664	3.26835	0.00108175	0.0209845
								LOC101114294	2006.31	-2.5662	0.878912	-2.91974	0.00350319	0.0398088		SRSF2	5647.17	-1.55092	0.472987	-3.279	0.00104177	0.0205971
								PFKFB3	25.1939	-5.83341	1.52621	-3.82215	0.000132293	0.00453414		LOC105606290	110.699	-1.81684	0.581168	-3.12618	0.00177091	0.0287793
								LOC101106868	546.987	-2.05344	0.574037	-3.5772	0.000347297	0.00879575		LOC105606289	59.5396	-8.75315	1.97999	-4.42082	9.83289e-06	0.000912011
								LOC105616637	3992.89	1.96786	0.654321	3.00748	0.00263424	0.0336373		SEPT9	817.827	-6.44736	1.90568	-3.38324	0.000716354	0.0160997
								LOC106991504	1005.1	-2.58718	0.646771	-4.00014	6.3304e-05	0.00274252		ARHGDIA	1063.25	-3.03661	1.02218	-2.97071	0.00297112	0.0395128
								TMEM9	221.711	-7.66746	1.89946	-4.03665	5.42193e-05	0.00243256		PCYT2	197.756	-5.53731	1.74651	-3.1705	0.00152175	0.0261143
								ASPM	26555	2.84725	0.90386	3.1501	0.00163217	0.024433		STRA13	1313.43	-4.13236	1.00899	-4.09555	4.21166e-05	0.00254919
								LOC101122294	2415.84	-1.81066	0.610351	-2.96658	0.0030113	0.0361658		B3GNTL1	1145.2	2.69233	0.821012	3.27928	0.00104072	0.0205971
								BATF3	39.0074	-6.08707	2.03544	-2.99054	0.0027848	0.034805		FTSJ3	691.664	-1.56307	0.536264	-2.91473	0.00355992	0.0438543
								PTGS2	2591.02	-10.0996	1.95521	-5.16548	2.39818e-07	3.43658e-05		LIMD2	263.493	-4.06467	1.41492	-2.87271	0.00406961	0.0471201
								LOC105609464	89.2452	4.3613	1.14591	3.80596	0.000141257	0.00467062		LOC101121024	7.95896	6.48398	2.25296	2.87798	0.00400233	0.0466642
								IER5	223.381	-2.62571	0.847524	-3.09809	0.0019477	0.0273955		HSD17B1	17.3133	24.2173	3.54112	6.83888	7.98154e-12	6.37231e-09
								ACBD6	411.862	-2.09652	0.647926	-3.23575	0.00121325	0.0202402		STAT5A	82.9619	3.33624	1.15776	2.88164	0.00395611	0.0464116
								ANGPTL1	79.4341	-7.10475	1.1437	-6.21209	5.22854e-10	3.45471e-07		NT5C3B	171.635	-11.0461	2.44112	-4.52502	6.03893e-06	0.000627171
								PRDX6	31543.7	1.60993	0.570763	2.82066	0.00479247	0.048786		GJD3	11.7484	6.36652	2.14286	2.97104	0.00296792	0.0395128
								LOC101114542	22.8979	-4.42149	1.17169	-3.7736	0.000160906	0.00503237		CDC6	9294.33	1.37367	0.438487	3.13275	0.00173175	0.0283159
								FHAD1	61.5903	3.54842	1.19856	2.96058	0.00307057	0.0364202		LOC101106344	8.3076	-5.33387	1.42151	-3.75225	0.000175251	0.00647748
								EFHD2	548.507	-3.98558	1.07498	-3.70759	0.000209242	0.00607846		SCRN2	53.2353	-8.15154	2.27747	-3.57921	0.000344632	0.0101727
								SLC25A34	276.727	-2.25331	0.596869	-3.77521	0.000159871	0.00503237		ATP5G1	2265.49	-5.10501	1.20906	-4.22229	2.4183e-05	0.00171802
								ATAD3A	154.441	-2.91879	0.920434	-3.1711	0.00151862	0.0234665		LOC106990106	1651.1	-1.06252	0.367434	-2.89173	0.00383128	0.0455893
								NADK	1667.63	-1.38937	0.444199	-3.12781	0.00176114	0.0256983		PHOSPHO1	1300.62	-4.61054	1.38116	-3.33818	0.000843292	0.0178518
								GNB1	2053.41	-1.20008	0.34064	-3.52303	0.000426651	0.0100649		SPOP	1178.76	1.20258	0.306376	3.92516	8.66735e-05	0.00411662
								FAAP20	134.243	-4.82527	1.53282	-3.14797	0.0016441	0.0245458		SLC35B1	332.668	-1.53355	0.473726	-3.23721	0.00120704	0.0224857
								TPRG1L	896.476	-1.44801	0.510179	-2.83824	0.00453627	0.0471514		MRPL27	841.117	-2.37643	0.739047	-3.21553	0.00130206	0.0237198
								ICMT	141.164	-2.81658	0.987518	-2.85218	0.00434199	0.0456699		EME1	256.154	-3.54995	1.18873	-2.98634	0.00282343	0.0381783
								ERRFI1	1457.01	-2.2307	0.559308	-3.98831	6.65451e-05	0.00282454		NME2	7263.71	-2.38232	0.537978	-4.42829	9.49836e-06	0.000889662
								SLC45A1	16.4525	4.45734	1.4086	3.16438	0.00155414	0.0237311		MPRIP	2144.66	-1.08987	0.335785	-3.24575	0.00117143	0.0221606
								ENO1	5098.35	-3.96918	0.959775	-4.13553	3.54134e-05	0.00182129		RAI1	120.081	-3.99417	1.32465	-3.01525	0.00256764	0.036115
								LOC105606443	19.1881	-3.59534	1.2306	-2.92162	0.00348221	0.0396622		B9D1	65.5048	-2.05202	0.671092	-3.05773	0.00223018	0.0330895
								CTNNBIP1	55.5801	-2.48539	0.865886	-2.87034	0.00410027	0.0438705		LOC105601852	5908.4	1.8152	0.632182	2.87133	0.00408755	0.0471685
								SRM	1733.56	-4.55919	0.915708	-4.97887	6.39573e-07	7.39523e-05		LOC101111980	29.1821	3.29882	1.00639	3.27786	0.00104598	0.0206316
								FBXO6	1663.18	-4.557	1.20851	-3.77074	0.000162762	0.00507224		ODF4	105.585	5.97786	1.50086	3.98296	6.80623e-05	0.00353292
								LOC105606457	21.9793	-5.65038	1.87226	-3.01795	0.0025449	0.0330089		TMEM88	158.934	-5.63811	1.83959	-3.06488	0.0021776	0.032627
								PRRX1	13.8025	5.59051	1.65843	3.37097	0.000749037	0.0148152		ATP1B2	18.4366	-5.52855	1.54593	-3.57619	0.000348641	0.010237
								METTL18	109.793	1.76997	0.620555	2.85224	0.0043412	0.0456699		EIF5A	548.652	-1.52283	0.503278	-3.02581	0.00247967	0.0353522
								SELP	14.6064	6.42886	1.99075	3.22937	0.00124062	0.0204726		SLC25A11	1318.6	-2.27983	0.762436	-2.99019	0.00278804	0.0380654
								NME7	1080.23	1.23425	0.434785	2.83877	0.00452876	0.0471025		RNF167	760.209	-2.18629	0.630055	-3.47	0.000520467	0.0132214
								RGS7	67.9163	6.1256	1.47017	4.16659	3.09188e-05	0.00165582		PFN1	365.974	-3.4098	0.947229	-3.59977	0.000318504	0.00960437
								LOC106991480	13.7786	21.5113	3.71162	5.79566	6.8052e-09	2.71657e-06		ENO3	217.868	-4.53211	1.51327	-2.99492	0.00274519	0.0376952
								LOC105616514	945.748	2.92341	1.02324	2.85701	0.00427646	0.0452075		KIF1C	17.1362	-6.08554	1.91735	-3.17393	0.00150391	0.0259408
								LIN9	3498.59	1.73481	0.538103	3.22393	0.00126443	0.0206812		GSG2	2806.55	1.64214	0.532987	3.08101	0.00206301	0.0315906
								LEFTY2	16.7069	-8.19648	2.61286	-3.13698	0.00170697	0.0251929		LOC105616320	15.388	-3.40631	1.17446	-2.90031	0.00372796	0.0449846
								CNIH4	319.639	1.54369	0.454172	3.39892	0.000676534	0.0137275		WDR81	41.8315	-5.50987	1.60698	-3.4287	0.000606476	0.0145852
								CAPN2	1294.37	-5.25113	1.084	-4.8442	1.27126e-06	0.000128397		SLC43A2	21.2282	-5.53317	1.57802	-3.50641	0.000454202	0.0120303
								FAM177B	512.654	7.32787	2.42347	3.02371	0.00249693	0.0326294		PIGS	375.718	-1.88207	0.554309	-3.39535	0.000685406	0.0155923
								BPNT1	2508.7	1.48177	0.378087	3.91912	8.88744e-05	0.00340977		CRLF3	1007.51	-2.83131	0.681416	-4.15503	3.25246e-05	0.00216292
								GPATCH2	4361.46	1.84877	0.564722	3.27377	0.00106121	0.0186305		ADAP2	39.5003	-8.32001	2.24681	-3.70303	0.00021304	0.00736144
								RGS2	1311.48	2.18483	0.743495	2.9386	0.003297	0.0382809		LOC105606856	13.8036	-7.95314	2.3355	-3.40533	0.000660845	0.0153459
								CDC73	1034.1	-1.40009	0.494462	-2.83154	0.0046324	0.047804		PEX12	2322.03	1.13185	0.371175	3.04936	0.00229333	0.0335172
								IL24	61.6039	8.0223	2.2476	3.56928	0.00035797	0.00901484		LOC101111303	188.965	-37.4816	3.02804	-12.3782	3.43049e-35	5.75156e-31
								IL19	9.10189	17.4912	3.7572	4.65538	3.23388e-06	0.000273834		LOC101114535	23.2285	23.0935	3.74501	6.16647	6.98304e-10	3.34507e-07
								NUCKS1	990.946	-1.51457	0.435725	-3.47597	0.000509012	0.0113335		DHRS11	1769.94	-3.60283	0.771742	-4.66844	3.03497e-06	0.000355834
								KLHDC8A	67.7036	-2.71439	0.912602	-2.97434	0.00293621	0.0358026		TUBD1	1751.65	1.76653	0.470416	3.75526	0.000173161	0.0064516
								MDM4	1593.6	1.72787	0.578379	2.98744	0.00281323	0.0349641		CLTC	3048.8	-2.32156	0.733717	-3.1641	0.00155562	0.0263717
								SLC39A11	47.7741	-8.07101	2.49602	-3.23355	0.00122262	0.0203286		SKA2	34.7439	3.22919	1.046	3.08717	0.00202069	0.0311673
								TTYH2	533.867	-4.45546	0.945057	-4.71449	2.42318e-06	0.000214958		TRIM25	320.742	-5.71174	1.31875	-4.33118	1.48313e-05	0.00121893
								GPRC5C	475.418	-3.13248	0.930023	-3.36817	0.000756676	0.0149227		LOC101121108	207.116	2.81012	0.887309	3.16701	0.00154015	0.026242
								LOC101104164	7.47712	19.7175	3.68691	5.34797	8.89458e-08	1.63135e-05		LOC101118455	87.341	-2.42581	0.594137	-4.08291	4.44751e-05	0.00263488
								CD300E	10.9341	21.4235	3.74533	5.72006	1.06483e-08	3.88109e-06		LOC101120345	52.8771	6.67356	1.88008	3.5496	0.00038581	0.0107629
								SLC9A3R1	1764.12	-3.36308	1.02177	-3.29143	0.00099681	0.0179511		LOC101119835	1342.93	-2.97536	0.730481	-4.07315	4.63818e-05	0.00271901
								ATP5H	2441.87	-2.02608	0.67385	-3.00673	0.00264079	0.0336695		LAMP1	3378.85	-1.76749	0.563484	-3.13672	0.00170852	0.0281109
								GRB2	303.965	-3.30574	0.957975	-3.45076	0.000559016	0.0119853		ATP11A	2629.06	-2.55729	0.690276	-3.70474	0.000211607	0.00736144
								GALK1	1171.24	-6.1221	1.31606	-4.65184	3.28991e-06	0.000277179		COL4A1	72.7015	-3.94691	1.36614	-2.8891	0.00386345	0.0458524
								UNK	620.516	1.96158	0.571105	3.4347	0.000593205	0.0125418		LOC101112491	510.814	-2.05632	0.648053	-3.17308	0.00150833	0.0259755
								ACOX1	2542.57	-3.1746	0.958725	-3.31127	0.000928743	0.0170551		LOC106991387	19.4615	5.01916	1.57109	3.19469	0.0013998	0.0248087
								UBALD2	142.646	-3.72791	1.15473	-3.22839	0.00124491	0.0205141		LOC101107030	693.168	7.15709	1.66732	4.29256	1.76622e-05	0.00140829
								PRPSAP1	1374.45	-2.67746	0.942559	-2.84063	0.00450246	0.0469127		SOX21	195.238	-6.7968	1.45482	-4.67192	2.98396e-06	0.000352318
								SRSF2	5647.17	-2.1673	0.473042	-4.58163	4.61368e-06	0.000381049		MYCBP2	967.255	-2.28766	0.665295	-3.43857	0.000584799	0.014346
								SEPT9	817.827	-10.2093	1.95013	-5.23518	1.64828e-07	2.60708e-05		IRG1	27.1889	8.18087	2.56604	3.18813	0.00143195	0.0251657
								LOC105606334	279.139	-3.14665	0.849739	-3.70308	0.000213	0.00615406		COMMD6	634.533	-2.43296	0.824034	-2.9525	0.00315209	0.0411268
								TK1	250.047	-3.76239	0.875384	-4.29799	1.72354e-05	0.00106646		TBC1D4	368.918	-2.45231	0.725215	-3.3815	0.000720919	0.0161129
								TIMP2	30.6156	-5.55792	1.87986	-2.95656	0.00311096	0.0367312		KLF5	2139.17	-3.16396	0.616643	-5.13095	2.88284e-07	5.1447e-05
								ENTHD2	23.5953	-5.6787	2.01073	-2.82419	0.00474004	0.0484287		GJB2	29.8273	6.34306	1.97302	3.2149	0.00130489	0.0237286
								ACTG1	44384.2	-2.18503	0.656557	-3.32801	0.000874677	0.016367		CRYL1	2150.26	-3.58594	0.861109	-4.16433	3.12267e-05	0.00209419
								SLC25A10	48.9765	-7.44503	2.2427	-3.31967	0.000901224	0.0167516		LOC105611673	2183.66	-1.13347	0.349371	-3.24431	0.00117734	0.0221606
								GCGR	101.733	-10.3328	3.16028	-3.26958	0.00107706	0.0187908		USP12	404.105	-3.37558	0.765195	-4.41139	1.02707e-05	0.000930802
								FAM195B	499.462	-4.93855	1.423	-3.47053	0.000519439	0.0114893		LNX2	5910.37	1.78488	0.611004	2.92122	0.00348662	0.0432692
								ARHGDIA	1063.25	-3.5824	1.02248	-3.50363	0.000458968	0.0105556		B3GLCT	89.6406	-5.34964	1.49315	-3.58278	0.000339955	0.01009
								PYCR1	164.66	-6.47857	1.34143	-4.82959	1.36813e-06	0.000136536		STARD13	17.9389	-6.94247	2.02333	-3.43121	0.000600906	0.0145379
								ASPSCR1	411.1	-3.3294	0.862112	-3.86191	0.000112505	0.0040652		LOC101106086	3449.77	2.79585	0.96335	2.90221	0.00370537	0.0448551
								STRA13	1313.43	-3.37214	1.00789	-3.34574	0.000820635	0.0157423		LOC101122286	169.609	-1.98166	0.663412	-2.98708	0.00281656	0.0381783
								LOC105606262	333.198	-4.93179	1.31943	-3.73781	0.00018563	0.00558756		RB1	78.7457	-3.21422	0.888844	-3.61618	0.000298978	0.00913882
								GPS1	633.734	-2.57495	0.858958	-2.99776	0.00271968	0.0343073		ITM2B	2062.22	-3.28904	0.810915	-4.05596	4.99294e-05	0.00282809
								FASN	702.25	-2.82706	0.912388	-3.09853	0.00194484	0.0273955		NUFIP1	1935.13	1.05093	0.364574	2.88264	0.00394357	0.0463985
								LOC101104512	26.6233	-3.51389	1.2067	-2.91198	0.00359147	0.0403077		LOC101102822	249.228	-1.87265	0.53696	-3.48751	0.000487535	0.0126482
								POLG2	3650.28	1.19233	0.329666	3.61679	0.000298283	0.00781408		ENOX1	1031.02	1.33876	0.351978	3.80354	0.000142646	0.00571993
								PECAM1	287.092	-7.45955	2.22014	-3.35995	0.00077957	0.0152157		RGCC	171.208	-2.50274	0.807578	-3.09906	0.00194133	0.0303906
								LIMD2	263.493	-4.17302	1.41593	-2.9472	0.00320668	0.0374656		NAA16	421.372	-1.9094	0.587772	-3.24854	0.00115998	0.0220002
								LOC105612788	108.488	6.48033	1.55534	4.16651	3.09294e-05	0.00165582		LOC106991371	7.86813	-5.98644	1.88444	-3.17677	0.00148926	0.0257677
								HEXIM1	359.327	-1.73272	0.559007	-3.09964	0.00193758	0.0273447		MRPL13	97.8208	-2.9556	0.86251	-3.42674	0.000610881	0.0146106
								PLCD3	22.2592	-5.47827	1.50851	-3.63158	0.000281687	0.00754436		LOC105610328	27.478	-7.2608	2.25819	-3.21532	0.00130299	0.0237198
								SLC25A39	1241.06	-3.19179	0.865596	-3.68738	0.000226572	0.00641672		ESRP1	3672.69	1.02141	0.339248	3.01082	0.00260546	0.0363722
								HDAC5	130.521	-3.22931	0.722324	-4.47072	7.79555e-06	0.000570743		RPL30	390.128	-2.39133	0.677899	-3.52756	0.00041941	0.01136
								CNTD1	32.0031	6.36074	1.95346	3.25615	0.00112936	0.0193319		SPAG1	760.571	-1.78783	0.574059	-3.11437	0.00184339	0.0294907
								WNK4	141.955	-4.42387	1.50441	-2.9406	0.00327574	0.0381138		GRHL2	165.066	-9.88527	2.27442	-4.34629	1.38459e-05	0.0011689
								HSD17B1	17.3133	27.2864	3.53252	7.72436	1.12419e-14	2.35601e-11		RRM2B	2543.76	1.48196	0.468721	3.16171	0.00156844	0.0264478
								DNAJC7	5269.93	1.45007	0.386516	3.75164	0.000175679	0.00536509		PKIA	2445	-5.67722	1.29375	-4.38819	1.14298e-05	0.00100859
								NT5C3B	171.635	-11.373	2.44115	-4.65885	3.17974e-06	0.000270617		SLCO5A1	60.084	-7.42966	1.84603	-4.02467	5.70559e-05	0.00309864
								JUP	1642.94	-6.76411	1.64243	-4.11835	3.81599e-05	0.00190982		CRH	1951.82	2.95579	0.922195	3.20517	0.00134984	0.0242167
								KRT9	41.1411	-16.7848	3.68826	-4.55086	5.34259e-06	0.000424042		ARMC1	14348.2	1.53417	0.363175	4.22432	2.39667e-05	0.00170989
								LOC101117946	40.7892	-6.02757	1.99426	-3.02246	0.00250732	0.0327141		RPS20	7461.21	-1.70997	0.412721	-4.14316	3.42556e-05	0.00225142
								CCR7	88.0067	-8.95243	2.59002	-3.45651	0.000547229	0.0118215		LOC101104671	134.018	-11.0506	3.11024	-3.55297	0.000380909	0.0106795
								CDC6	9294.33	1.41133	0.438487	3.21864	0.00128801	0.0209826		LOC101109545	82.8906	-2.74983	0.704719	-3.90203	9.53907e-05	0.00436973
								STARD3	208.885	-3.11523	1.04404	-2.98381	0.00284682	0.035277		C9H8orf76	2302.68	1.02796	0.341861	3.00695	0.00263887	0.0367164
								LOC105610169	408.138	2.26543	0.76675	2.95459	0.00313082	0.0368878		TMEM65	99.7979	-3.75995	1.00501	-3.74119	0.00018315	0.00671922
								MRPL10	1053.89	-2.4714	0.811045	-3.04718	0.00231002	0.0309096		LOC105616011	7.36618	-20.917	3.69884	-5.65502	1.55827e-08	4.35433e-06
								SCRN2	53.2353	-8.45761	2.28139	-3.70721	0.000209552	0.00607846		FAM84B	1882.65	-1.8882	0.639786	-2.95129	0.00316446	0.0411921
								ATP5G1	2265.49	-3.47532	1.20608	-2.8815	0.00395791	0.043006		LOC105615993	143.399	1.41999	0.407007	3.48887	0.000485074	0.0126285
								LOC106990106	1651.1	-1.20741	0.367511	-3.28537	0.00101848	0.0181443		TSNARE1	15.6534	-5.33734	1.83253	-2.91256	0.00358478	0.0439739
								PHOSPHO1	1300.62	-5.40932	1.38191	-3.91438	9.06372e-05	0.00346119		JRK	63.5769	-9.70058	2.56207	-3.78622	0.000152956	0.00592254
								SPOP	1178.76	1.20026	0.306412	3.91715	8.96031e-05	0.00342988		LOC105614076	154.526	2.20929	0.582858	3.79044	0.000150379	0.00590459
								DLX3	26.7802	-7.01777	2.08189	-3.37086	0.000749332	0.0148152		LOC105613390	22.5295	-8.86174	2.97934	-2.9744	0.00293562	0.039218
								LOC101107369	9.46871	-5.5242	1.75158	-3.15385	0.00161134	0.0242294		EEF1D	2177.59	-3.53245	0.796187	-4.43671	9.13428e-06	0.00086407
								LOC106991421	12.0758	-20.7921	3.68289	-5.6456	1.64601e-08	5.01765e-06		FAM83H	52.6706	-7.99715	2.36415	-3.38267	0.000717842	0.0161116
								TOB1	668.917	-2.27504	0.689409	-3.29999	0.000966898	0.0175444		OPLAH	47.4292	-7.48837	2.13312	-3.51053	0.000447214	0.0119395
								NME2	7263.71	-1.87608	0.537935	-3.48755	0.000487466	0.0109409		EXOSC4	827.874	-2.04101	0.670959	-3.04193	0.0023507	0.0339757
								MAP2K3	3469.25	-1.76168	0.531148	-3.31673	0.00091078	0.0168359		LOC101113599	509.191	-5.47001	1.28218	-4.26617	1.98857e-05	0.00151547
								MPRIP	2144.66	-1.61454	0.335935	-4.80611	1.53899e-06	0.000148291		HGH1	331.314	-2.87118	0.683614	-4.2	2.66912e-05	0.00183903
								RAI1	120.081	-4.56903	1.33948	-3.41105	0.000647128	0.0133126		SLC39A4	75.8739	-7.51555	1.60029	-4.69638	2.64816e-06	0.000326384
								B9D1	65.5048	-1.94263	0.669449	-2.90184	0.00370981	0.0411912		VPS28	1191.01	-1.89001	0.550306	-3.43448	0.000593695	0.0144421
								LOC105616344	437.16	-1.73339	0.611733	-2.83358	0.00460304	0.0476093		FOXH1	87.0778	-10.2956	3.29401	-3.12555	0.00177475	0.0287793
								LOC105601852	5908.4	2.34743	0.632165	3.71332	0.000204562	0.00602757		RPL8	18722.1	-2.03272	0.42078	-4.83084	1.35961e-06	0.00018996
								ALOX15B	94.2066	6.78125	2.09495	3.23696	0.00120812	0.0201947		LOC106991325	410.32	-6.68116	1.57669	-4.23746	2.26065e-05	0.00164078
								ATP1B2	18.4366	-7.23541	1.63312	-4.43042	9.40495e-06	0.000657014		MLLT4	80.2964	-3.7444	1.19234	-3.14039	0.00168723	0.0277879
								MPDU1	2147.57	1.7339	0.485376	3.57229	0.000353877	0.00893539		LOC101113502	8.30382	-5.08878	1.6086	-3.16349	0.00155892	0.0263742
								CD68	101.836	-3.44645	0.911578	-3.78075	0.000156354	0.00494609		SOD2	4825.21	-2.65578	0.918528	-2.89135	0.00383593	0.0456122
								TNK1	102.662	-4.16423	1.15966	-3.59089	0.000329549	0.00844834		EZR	3288.84	-2.09952	0.662405	-3.16954	0.0015268	0.0261741
								KCTD11	23.9804	-5.60061	1.64719	-3.40009	0.000673631	0.0137275		SNX9	1218	-2.89568	0.760171	-3.80926	0.000139386	0.00567695
								ACAP1	516.49	-3.3603	0.861552	-3.90028	9.60803e-05	0.00361184		AKAP12	947.034	-5.02426	1.12371	-4.47115	7.78013e-06	0.000767304
								EIF5A	548.652	-1.89542	0.503564	-3.76401	0.000167208	0.0051819		GRM1	14.5207	7.0459	1.79577	3.92362	8.72294e-05	0.00412894
								DVL2	162.035	-2.47434	0.871345	-2.83968	0.00451583	0.0469971		LOC101111026	495.879	1.82383	0.621509	2.93452	0.00334066	0.0425146
								ACADVL	311.102	-1.84221	0.60796	-3.03014	0.00244438	0.0321948		RPS12	2738.11	-2.51192	0.699635	-3.59033	0.000330257	0.00988766
								LOC101116587	25.4058	-7.89552	2.37981	-3.31771	0.000907578	0.0168138		VNN1	20.3599	31.3944	3.74505	8.38291	5.16328e-17	1.23668e-13
								SLC25A11	1318.6	-2.78925	0.762743	-3.65687	0.000255319	0.00701749		LOC105612881	9.96857	-20.6425	3.69782	-5.58235	2.37294e-08	6.31503e-06
								PFN1	365.974	-2.72282	0.945343	-2.88025	0.00397365	0.0430933		MED23	266.848	-4.50065	1.22182	-3.68357	0.000229992	0.00773812
								NLRP1	26.0597	6.37852	1.78878	3.56585	0.000362679	0.00904862		TBX18	10.4108	-6.63667	1.87439	-3.54071	0.000399059	0.0109862
								SHPK	48.2691	-5.58661	1.66251	-3.36035	0.00077844	0.0152113		UBE2J1	209.245	-4.96936	1.14347	-4.34585	1.38739e-05	0.0011689
								WDR81	41.8315	-4.94265	1.59544	-3.09799	0.00194838	0.0273955		LOC106991313	18.1577	-7.93249	2.44098	-3.24972	0.00115519	0.0219839
								SLC43A2	21.2282	-5.03808	1.57029	-3.20838	0.00133485	0.0215361		QRSL1	603.221	-1.93747	0.62258	-3.11199	0.00185828	0.029678
								NXN	479.589	-2.64039	0.856929	-3.08122	0.00206153	0.0285179		WASF1	436.808	2.27012	0.662158	3.42837	0.000607211	0.0145852
								POLDIP2	3281.93	-1.86183	0.643491	-2.89333	0.00381184	0.042018		MARCKS	237.827	-7.19177	1.37968	-5.21264	1.86172e-07	3.58777e-05
								CRLF3	1007.51	-2.42936	0.68116	-3.56651	0.000361768	0.00903935		TPD52L1	71.1877	-7.76282	1.96954	-3.94145	8.09917e-05	0.00395891
								ADAP2	39.5003	-7.21535	2.19899	-3.28121	0.00103362	0.0183382		RSPO3	667.09	-13.1856	3.64463	-3.6178	0.000297115	0.00913882
								RHBDL3	41.8309	-8.46613	2.61314	-3.23983	0.001196	0.0201326		ECHDC1	373.715	-3.9932	1.12911	-3.53658	0.000405349	0.0111047
								PEX12	2322.03	1.39075	0.371131	3.74733	0.000178727	0.00544824		PRSS35	32.0692	4.7024	1.63034	2.88431	0.00392275	0.0463276
								LOC101111303	188.965	-24.9487	3.02801	-8.23933	1.73183e-16	4.83931e-13		EEF1A1	28608.3	-2.29237	0.720073	-3.18352	0.00145496	0.0253312
								LOC101114535	23.2285	15.0301	3.8167	3.93798	8.21688e-05	0.00327938		TTC8	22.5974	-4.99616	1.50296	-3.32422	0.000886648	0.0184436
								DUSP14	1737.55	-1.68499	0.521125	-3.23337	0.0012234	0.0203286		GTF2A1	8755.4	1.61617	0.434299	3.72132	0.000198181	0.00705682
								DHRS11	1769.94	-3.70345	0.771741	-4.79883	1.59595e-06	0.000152901		SLIRP	151.379	-2.01518	0.626967	-3.21418	0.0013082	0.0237384
								MYO19	652.948	-2.04196	0.579545	-3.52339	0.000426071	0.0100649		NEK9	373.669	-2.68862	0.917498	-2.93038	0.00338548	0.0427351
								BCAS3	2072.75	1.84452	0.495201	3.72479	0.000195478	0.00581096		DLST	1230.82	1.99883	0.619829	3.22481	0.00126057	0.0231486
								TBX4	64.2332	-2.5731	0.856434	-3.00444	0.00266073	0.0338466		COQ6	764.988	-2.83845	0.974191	-2.91365	0.00357231	0.0439101
								TUBD1	1751.65	1.79754	0.470408	3.82124	0.000132784	0.00453414		NUMB	3250.56	1.3471	0.465362	2.89475	0.00379466	0.0453703
								PTRH2	628.906	2.08991	0.674634	3.09784	0.00194935	0.0273955		PSEN1	7707.45	2.00848	0.65948	3.04555	0.00232255	0.0337434
								RAD51C	2139.39	1.5035	0.526062	2.85803	0.00426285	0.0451423		DCAF4	422.445	-4.79887	1.15903	-4.14041	3.46678e-05	0.00225287
								LOC101122037	26.6161	-19.2849	3.74483	-5.14973	2.60859e-07	3.57567e-05		LOC101116576	881.105	1.43155	0.442988	3.23158	0.00123106	0.0227563
								SRSF1	4574.52	-1.07819	0.282917	-3.81099	0.000138414	0.00463934		LOC105607019	21.2208	7.25892	1.85516	3.91282	9.12228e-05	0.00428415
								TRIM25	320.742	-5.56257	1.31855	-4.21871	2.45706e-05	0.00140119		CHURC1	17412.6	1.9228	0.511196	3.76139	0.000168974	0.00632372
								LOC101120345	52.8771	5.89316	1.88311	3.12948	0.00175116	0.0255972		PLEKHG3	50.0373	-5.27605	1.71666	-3.07343	0.00211611	0.0320784
								RASA3	20.0221	-4.66278	1.39418	-3.34446	0.000824429	0.015797		SYNE2	10413.7	1.50031	0.442765	3.3885	0.00070277	0.0158594
								GAS6	9.57208	-5.91919	1.55093	-3.81654	0.000135336	0.00460873		RHOJ	30.2797	3.93659	1.20625	3.26351	0.00110043	0.0212555
								LOC101120174	25.2389	-5.51438	1.6834	-3.27575	0.00105382	0.0185737		TRMT5	2917.89	1.42813	0.459132	3.1105	0.0018677	0.0297377
								GRTP1	93.663	-6.7886	1.45549	-4.66414	3.09909e-06	0.000265099		LOC101117591	22.647	22.4039	2.80369	7.99085	1.34011e-15	2.80854e-12
								LAMP1	3378.85	-1.77869	0.563487	-3.15658	0.0015963	0.0240939		LOC101116579	203.391	3.17767	0.805352	3.94569	7.95703e-05	0.00391225
								CUL4A	1319.44	-1.23038	0.35526	-3.46331	0.00053357	0.0116555		FBXO34	4764.81	1.73501	0.559207	3.10262	0.00191816	0.0301915
								ATP11A	2629.06	-2.54471	0.690263	-3.68658	0.000227291	0.00642623		LGALS3	3903.91	-4.13756	1.11188	-3.72124	0.000198244	0.00705682
								COL4A1	72.7015	-6.00107	1.39972	-4.28734	1.80828e-05	0.00111462		FERMT2	1823.5	-5.75256	1.41652	-4.06105	4.8853e-05	0.00281467
								SLC10A2	69.3174	5.01349	1.26875	3.95153	7.76532e-05	0.00314477		SPATA5L1	52.7727	-3.07625	0.874491	-3.51777	0.000435194	0.0116557
								BIVM	214.538	3.59014	1.23134	2.91564	0.00354964	0.0400494		SQRDL	1594.92	2.60878	0.652824	3.99615	6.43804e-05	0.00340471
								LOC106991360	7.83306	3.68555	1.23884	2.97501	0.00292984	0.0357508		GALK2	314.104	2.84291	0.856904	3.31765	0.000907777	0.0187205
								CLDN10	35.4188	3.35176	1.03324	3.24393	0.00117894	0.0199456		ATP8B4	131.624	2.12943	0.727672	2.92636	0.00342958	0.0429749
								LOC105601884	12.2967	-20.9959	3.68241	-5.70168	1.18633e-08	4.06802e-06		GLDN	12.2434	6.78754	1.60947	4.21726	2.47292e-05	0.00174206
								LOC101107030	693.168	6.25655	1.66744	3.75219	0.000175298	0.00536321		DYX1C1	342.64	1.66245	0.541557	3.06976	0.00214228	0.0324164
								LOC101106534	862.912	-1.5744	0.540959	-2.91038	0.00360986	0.0404378		MYZAP	56.3035	-2.72462	0.803307	-3.39175	0.000694469	0.0157771
								SOX21	195.238	-8.01745	1.46398	-5.47647	4.33892e-08	9.50715e-06		SLTM	1876.81	-2.43212	0.594091	-4.09386	4.24253e-05	0.00255339
								KLF5	2139.17	-4.01723	0.617351	-6.50721	7.65574e-11	7.13089e-08		ANXA2	1545.52	-4.35554	1.02136	-4.26445	2.00398e-05	0.00151796
								LOC101119317	6219.35	1.42693	0.497763	2.86668	0.00414803	0.0443249		TPM1	532.85	-3.83634	0.972616	-3.94435	8.00158e-05	0.00392265
								CRYL1	2150.26	-3.24901	0.860889	-3.77401	0.000160643	0.00503237		PPIB	927.953	-1.81978	0.528707	-3.44194	0.000577564	0.0142613
								LOC105611673	2183.66	-1.3746	0.349426	-3.93388	8.35869e-05	0.00330523		RBPMS2	41.1001	-3.45857	1.14493	-3.02076	0.00252145	0.0357452
								LOC101115632	10.6651	4.63157	1.3498	3.43129	0.000600724	0.0126688		LOC105615691	31.7996	3.14261	1.01827	3.08623	0.00202711	0.0312376
								USP12	404.105	-3.26152	0.764945	-4.26373	2.01043e-05	0.00121493		L2HGDH	322.458	-9.61993	1.755	-5.48145	4.21863e-08	9.59405e-06
								GTF3A	1032.57	-2.36324	0.795866	-2.96939	0.0029839	0.0359656		ARF6	948.351	-1.34406	0.438067	-3.06815	0.00215389	0.0324607
								LNX2	5910.37	1.73719	0.611012	2.84314	0.00446711	0.046693		RPL36AL	2774.61	-2.3036	0.529989	-4.34652	1.38317e-05	0.0011689
								FLT3	1256.31	-5.92485	1.59685	-3.71033	0.000206989	0.00607772		LRR1	6344.36	1.79738	0.441664	4.06956	4.71027e-05	0.00275165
								LOC101110773	10331.4	-2.37996	0.788009	-3.02022	0.00252595	0.032855		SPINT1	262.788	-3.08096	0.799188	-3.85511	0.000115676	0.0050155
								N4BP2L2	9743.47	1.92253	0.62727	3.06491	0.00217732	0.0295109		KNSTRN	18817.5	1.53861	0.505758	3.04218	0.00234873	0.0339757
								STARD13	17.9389	-6.56282	2.01536	-3.2564	0.00112833	0.0193319		LOC105608913	66.4812	8.16316	2.49202	3.27572	0.00105395	0.0206914
								LOC101106086	3449.77	3.11118	0.963339	3.22958	0.00123973	0.0204726		SPRED1	206.093	-4.70835	1.49203	-3.15567	0.00160127	0.026788
								LOC105608777	7.82474	3.98547	1.25739	3.16963	0.00152632	0.0235422		OSGEP	389.942	-2.18921	0.504635	-4.3382	1.43651e-05	0.00118752
								LOC105616150	45.9434	4.67257	1.59859	2.92292	0.00346763	0.0395768		MRPL52	42.4195	-1.90539	0.604359	-3.15274	0.00161745	0.0269565
								ALG11	2016.13	1.55446	0.519023	2.99497	0.00274468	0.0344184		LRP10	198.51	-3.48922	1.16449	-2.99636	0.00273226	0.0375575
								ITM2B	2062.22	-5.61759	0.816213	-6.8825	5.88112e-12	7.04306e-09		C7H14orf93	78.9772	-4.1067	1.25422	-3.27429	0.00105926	0.0207073
								MED4	2213.95	1.55069	0.538142	2.88157	0.003957	0.043006		PSMB5	6159.03	-1.78596	0.607588	-2.93942	0.00328824	0.042201
								NUDT15	1103.72	1.21448	0.264588	4.59009	4.43051e-06	0.000367732		AP1G2	406.65	-3.82589	1.31538	-2.90858	0.0036307	0.0442065
								ESD	893.001	1.62999	0.38749	4.20652	2.5933e-05	0.00145416		PSME2	390.908	-4.42118	1.16255	-3.80301	0.000142947	0.00571993
								LRRC63	49.2739	4.98897	1.68155	2.96689	0.00300824	0.0361549		RABGGTA	165.114	-6.68662	1.45078	-4.60899	4.04639e-06	0.000446328
								NUFIP1	1935.13	1.04867	0.364573	2.87643	0.00402207	0.0434214		HEXA	263.267	-2.29081	0.69575	-3.29259	0.000992708	0.0199088
								LOC101102822	249.228	-2.6753	0.53885	-4.96483	6.87629e-07	7.68586e-05		SENP8	9073.67	1.42606	0.385342	3.70076	0.000214953	0.00740022
								LACC1	1561.44	2.56151	0.81881	3.12833	0.00175801	0.025675		TLE3	495.998	-8.34713	2.04607	-4.07959	4.5115e-05	0.00265403
								ENOX1	1031.02	1.39732	0.351969	3.97	7.18714e-05	0.00301249		RPLP1	6165.89	-2.16614	0.496753	-4.36059	1.29709e-05	0.00112098
								MTRF1	2444.33	1.66067	0.459138	3.61694	0.000298108	0.00781408		RPL4	27355.6	-1.56776	0.50489	-3.10514	0.00190187	0.0300534
								LOC106991371	7.86813	-6.07934	1.87143	-3.2485	0.00116014	0.0196578		TIPIN	3385.38	1.70137	0.358016	4.75222	2.01193e-06	0.000258182
								LOC105612616	87.2119	-7.71422	1.36898	-5.63501	1.75049e-08	5.24084e-06		SPG21	4249.68	2.2451	0.650797	3.44977	0.000561063	0.0139566
								DSCC1	7383.7	1.81303	0.564878	3.20959	0.00132923	0.02147		LHFPL2	470.434	-4.43367	1.19718	-3.70344	0.000212698	0.00736144
								ZFAND1	5351.34	2.15984	0.717072	3.01202	0.00259512	0.0333888		TBCA	292.274	-2.56057	0.715267	-3.57989	0.000343742	0.0101643
								LOC101113860	93.2046	6.2933	1.82526	3.44789	0.00056498	0.0120668		LOC101106776	245.108	1.38664	0.321564	4.31216	1.61665e-05	0.00131576
								LOC105610328	27.478	-7.42191	2.25928	-3.28508	0.00101954	0.0181443		F2RL1	493.71	-2.96741	0.954957	-3.10738	0.00188756	0.029966
								RAD54B	1624.67	2.25334	0.663348	3.39692	0.00068149	0.0137827		F2R	95.7137	-6.85465	1.7152	-3.99641	6.43115e-05	0.00340471
								ESRP1	3672.69	1.12493	0.339242	3.31602	0.000913079	0.0168598		SFXN1	872.743	-2.46221	0.842797	-2.92147	0.00348382	0.0432664
								LOC101105166	386.426	-2.52632	0.797442	-3.16802	0.00153478	0.0235427		YTHDC2	854.461	-1.28609	0.433602	-2.96605	0.0030165	0.0399168
								SPAG1	760.571	-1.62463	0.573874	-2.83098	0.00464054	0.0478201		ATP5I	333.664	-4.51153	1.26673	-3.56156	0.000368658	0.0104894
								PABPC1	6969.81	-1.55408	0.409697	-3.79325	0.000148691	0.0047873		TMEM129	102.445	-6.26284	2.0476	-3.05863	0.00222353	0.0330775
								ZNF706	15531.1	1.24272	0.400506	3.10287	0.00191653	0.027116		GRK4	86.238	-4.5032	1.544	-2.91659	0.00353879	0.0437225
								GRHL2	165.066	-10.3744	2.28181	-4.54657	5.45279e-06	0.000427203		LRPAP1	1219.31	-4.23181	1.04144	-4.06344	4.83556e-05	0.00279562
								KLF10	2992.33	-3.38719	0.855444	-3.95957	7.50834e-05	0.00307856		TRMT44	19.1529	-7.79775	2.48778	-3.13442	0.00172196	0.0282213
								PKIA	2445	-5.63811	1.29364	-4.35832	1.31064e-05	0.000861734		ACOX3	152.962	-7.80307	1.83265	-4.2578	2.06444e-05	0.00154391
								CRH	1951.82	2.64086	0.922253	2.86349	0.00418997	0.0446309		LOC101106431	374.674	-1.643	0.464028	-3.54072	0.00039903	0.0109862
								ARMC1	14348.2	1.65167	0.363173	4.54789	5.41875e-06	0.000426529		BOD1L1	1435.65	-1.78087	0.580191	-3.06946	0.00214443	0.0324198
								IMPAD1	141.852	-1.88574	0.617004	-3.05628	0.002241	0.030203		WDR1	200.011	-2.62197	0.784853	-3.34071	0.000835638	0.0177419
								PCMTD1	3743.28	1.83223	0.632149	2.89841	0.00375057	0.0415064		LOC101113496	27.8926	6.77395	2.26401	2.99202	0.0027714	0.0378999
								EFCAB1	8.61631	-18.7127	3.70604	-5.04923	4.43583e-07	5.46847e-05		FAM175A	579.64	1.23119	0.380876	3.23253	0.00122699	0.0227311
								C9H8orf76	2302.68	1.35608	0.341806	3.96738	7.26667e-05	0.00303416		LOC101118024	622.348	-12.375	3.6783	-3.36432	0.000767334	0.0167013
								FAM84B	1882.65	-2.15462	0.639837	-3.36746	0.000758649	0.014929		SOWAHB	415.455	-10.7936	3.62472	-2.97778	0.00290342	0.0389119
								EFR3A	1850	-1.89737	0.601557	-3.15409	0.00160997	0.0242294		LOC106991239	64.132	-9.69504	2.66584	-3.63676	0.000276085	0.00876676
								LOC105608709	7.83466	20.8344	3.74559	5.5624	2.66092e-08	6.86353e-06		ADAMTS3	194.91	-4.27762	1.35528	-3.15625	0.00159812	0.0267806
								TSNARE1	15.6534	-8.36048	2.00723	-4.16519	3.11096e-05	0.00165582		DCK	3748.61	1.08162	0.320781	3.37184	0.000746667	0.0164286
								LOC105614076	154.526	1.7971	0.583335	3.08073	0.00206494	0.0285179		CHIC2	2964.23	1.53202	0.490414	3.12392	0.00178457	0.0288804
								EEF1D	2177.59	-3.13178	0.795912	-3.93483	8.32556e-05	0.00329991		SGCB	101.159	5.84036	1.76227	3.31412	0.000919321	0.0188427
								TSTA3	187.363	-2.78278	0.964001	-2.8867	0.00389308	0.042603		RHOH	18.6057	8.13943	2.52657	3.22153	0.00127508	0.0233385
								FAM83H	52.6706	-8.89652	2.37862	-3.74021	0.000183869	0.00556452		RPL9	12483.5	-1.89662	0.424363	-4.46933	7.8466e-06	0.000769334
								OPLAH	47.4292	-8.64349	2.19519	-3.93747	8.23464e-05	0.00327938		C6H4orf19	383.811	-4.16105	1.14037	-3.64886	0.000263402	0.0084927
								GPAA1	660.743	-2.15188	0.714749	-3.01068	0.00260661	0.0334884		SMIM20	1974.37	-3.69628	1.13928	-3.24439	0.00117702	0.0221606
								LOC101113599	509.191	-5.00616	1.27944	-3.91276	9.1247e-05	0.00346119		LOC101103396	110.799	-8.64697	2.49931	-3.45975	0.000540681	0.0135291
								MAF1	2374.41	-1.80738	0.615623	-2.93585	0.00332631	0.0384083		HPGDS	28.2766	5.63505	1.86824	3.01623	0.00255941	0.03609
								HGH1	331.314	-3.08986	0.683922	-4.51786	6.24675e-06	0.000482641		LOC106991232	107.475	-2.51151	0.712637	-3.52425	0.000424688	0.0114844
								BOP1	219.994	-3.04257	1.06947	-2.84494	0.00444197	0.0464591		PPP3CA	150.264	-3.22042	1.08948	-2.95593	0.00311726	0.0407993
								ADCK5	160.824	-5.10557	1.47426	-3.46314	0.000533905	0.0116555		BANK1	39.1731	-8.39238	2.69683	-3.11194	0.00185864	0.029678
								SLC39A4	75.8739	-5.05958	1.50913	-3.35265	0.000800409	0.0154961		SLC39A8	950.496	-5.22735	1.73602	-3.01111	0.00260292	0.0363722
								RPL8	18722.1	-2.01655	0.420772	-4.79251	1.64705e-06	0.000156014		ARHGEF38	93.6084	7.49882	1.27867	5.86455	4.50365e-09	1.3983e-06
								RRAGC	4051.97	1.31425	0.398631	3.2969	0.000977575	0.0177103		RPL34	1755.62	-2.98107	0.816546	-3.65083	0.000261393	0.00847683
								LOC106991325	410.32	-5.04298	1.57032	-3.21144	0.00132071	0.021379		LOC105613851	93.6356	-5.00873	1.37921	-3.6316	0.000281672	0.00888024
								EZR	3288.84	-2.50712	0.662487	-3.78441	0.000154073	0.00489239		ELOVL6	1344.24	-2.33156	0.760401	-3.06622	0.00216781	0.0325676
								SERAC1	428.952	-2.10373	0.649571	-3.23864	0.00120101	0.0201345		AP1AR	894.28	-2.59075	0.676629	-3.82891	0.000128709	0.0053814
								SNX9	1218	-2.40771	0.759959	-3.16821	0.00153383	0.0235427		LOC105615407	114.322	-3.6188	0.357521	-10.1219	4.41743e-24	3.70313e-20
								LOC105615957	68.4092	5.91435	1.67899	3.52257	0.000427378	0.0100649		LOC105613665	280.146	3.22303	1.07312	3.00343	0.00266955	0.0369898
								TFB1M	355.443	1.81926	0.399829	4.55011	5.36185e-06	0.000424042		MYOZ2	9.69246	-7.64215	2.61435	-2.92316	0.00346502	0.0430969
								AKAP12	947.034	-4.48809	1.12294	-3.99673	6.42234e-05	0.00276095		TKTL2	182.006	8.33424	2.25838	3.69037	0.000223931	0.00761548
								MTHFD1L	1669.13	-3.32718	0.671434	-4.95533	7.22084e-07	7.96478e-05		APELA	133.922	-9.6754	2.89661	-3.34025	0.00083704	0.0177419
								ADGRG6	297.98	-5.63072	1.25467	-4.48781	7.19602e-06	0.000541024		LOC105615331	52.8754	6.68513	1.33436	5.00999	5.44324e-07	8.5291e-05
								PERP	1830.61	-2.93603	0.902776	-3.25223	0.00114504	0.0195298		CAST	1976.71	-3.35847	0.727578	-4.61596	3.91276e-06	0.000434446
								RPS12	2738.11	-2.0744	0.699418	-2.96589	0.00301804	0.0361949		ARRDC3	2110.81	-3.17973	0.85878	-3.70262	0.000213388	0.00736144
								ENPP3	1576.66	-14.4356	3.67813	-3.9247	8.68386e-05	0.00337022		LOC105607437	12.0689	-26.1079	3.74692	-6.96782	3.21884e-12	2.99817e-09
								LOC106991314	442.28	2.71012	0.760616	3.56305	0.000366564	0.00909145		LOC105615321	42.8846	3.41748	1.19658	2.85605	0.00428947	0.0488597
								FUT9	9.99185	-19.9804	3.6938	-5.40918	6.33124e-08	1.26369e-05		LOC101105328	64.6875	1.36852	0.470051	2.91142	0.00359789	0.0440308
								CEP57L1	5156.52	2.18764	0.639101	3.423	0.000619336	0.0128991		RPS23	299.279	-1.92515	0.579993	-3.31926	0.000902568	0.0186575
								RPF2	1760.63	1.43822	0.379145	3.79332	0.000148649	0.0047873		LOC106990434	180.527	-2.34113	0.785735	-2.97954	0.00288678	0.0387508
								MARCKS	237.827	-5.35557	1.35068	-3.96509	7.33694e-05	0.00304483		RARS	23929.7	1.26997	0.422619	3.00501	0.00265572	0.0368287
								LOC101104832	33.2468	5.29258	1.72727	3.06413	0.00218305	0.0295169		MAT2B	35561.1	1.86939	0.64897	2.88055	0.00396983	0.0464176
								ROS1	831.656	1.81981	0.575645	3.16135	0.00157041	0.0238925		GABRA1	81.7873	-6.7359	1.85782	-3.6257	0.000288179	0.00901421
								DCBLD1	694.132	-1.78597	0.622001	-2.87132	0.00408758	0.0438187		HAVCR2	130.791	4.58521	1.13983	4.02272	5.75293e-05	0.00311141
								TPD52L1	71.1877	-7.44383	1.96082	-3.79629	0.000146877	0.00477238		LOC106990259	241.855	-8.80157	1.73632	-5.0691	3.99691e-07	6.56983e-05
								LOC105608245	227.839	2.156	0.679887	3.17111	0.00151858	0.0234665		LOC101113331	659.29	-5.70911	1.8872	-3.02518	0.00248487	0.0353963
								RSPO3	667.09	-11.7424	3.61213	-3.25084	0.00115065	0.0195823		LOC106991198	91.4232	-7.80402	1.88551	-4.13895	3.48903e-05	0.00225857
								HTR1B	29.3564	-8.37111	1.9179	-4.36473	1.27282e-05	0.000843485		LOC105615377	1106.49	-3.2269	0.932086	-3.46202	0.00053613	0.0134966
								EEF1A1	28608.3	-3.36342	0.720099	-4.67077	3.00069e-06	0.000257998		ATOX1	1334.92	-3.44561	0.86887	-3.96562	7.32059e-05	0.00374904
								GTF2A1	8755.4	1.642	0.434301	3.78078	0.000156341	0.00494609		LOC105606721	69.7895	-6.35575	1.88028	-3.38021	0.000724302	0.016127
								LOC106990150	102.908	-2.29318	0.787405	-2.91233	0.00358742	0.0403077		CD74	62.4238	6.9731	2.41946	2.88209	0.00395052	0.0464116
								DCAF4	422.445	-3.32849	1.15646	-2.87818	0.0039998	0.0432929		PPARGC1B	345.643	-6.29989	2.15091	-2.92893	0.00340126	0.0428119
								ACTN1	431.88	-1.28359	0.444885	-2.88522	0.00391139	0.0427182		LOC105606710	232.942	-1.25732	0.389226	-3.23032	0.00123653	0.0228072
								LOC101116576	881.105	1.9774	0.442821	4.46546	7.98964e-06	0.00058241		GRPEL2	8148.38	1.355	0.445501	3.04152	0.00235384	0.0339918
								LOC105607019	21.2208	6.47006	1.85701	3.48413	0.000493734	0.0110373		HDAC3	3673.66	1.2024	0.374536	3.21037	0.00132562	0.0239593
								CHURC1	17412.6	2.21486	0.511192	4.33273	1.4727e-05	0.000942414		LOC101104745	14.7899	-5.78531	1.93682	-2.98701	0.00281721	0.0381783
								PLEKHG3	50.0373	-6.26377	1.75061	-3.57804	0.000346175	0.00879388		APBB3	19.1354	-8.25882	2.10519	-3.92308	8.74255e-05	0.00412894
								RHOJ	30.2797	5.08469	1.20293	4.22693	2.36898e-05	0.00136022		SRA1	205.749	-2.75013	0.724809	-3.79429	0.000148068	0.00582749
								KCNH5	373.051	2.74415	0.860057	3.19066	0.00141947	0.0224888		EIF4EBP3	35.7852	-4.58617	1.49328	-3.07121	0.00213196	0.0322895
								TRMT5	2917.89	1.4088	0.459135	3.06838	0.00215222	0.0293223		CXXC5	77.6381	-7.23177	1.68871	-4.28242	1.84872e-05	0.0014552
								C7H14orf39	52.2812	6.0959	1.82039	3.34868	0.000811962	0.0156567		DNAJC18	1722.67	1.34539	0.34153	3.93929	8.17222e-05	0.00398301
								DHRS7	251.98	-10.3431	2.50191	-4.13407	3.56397e-05	0.00182733		LOC105612526	19.0487	-7.60862	2.59072	-2.93688	0.00331536	0.0423436
								LOC101117591	22.647	21.4709	2.80508	7.6543	1.94375e-14	3.62098e-11		HNRNPA0	492.745	-2.15521	0.665849	-3.23679	0.00120882	0.0224897
								LOC101116579	203.391	2.62652	0.806149	3.25811	0.00112157	0.0192469		FBXL21	31.9663	6.19448	1.74893	3.54187	0.000397302	0.0109739
								LGALS3	3903.91	-4.21144	1.11183	-3.78786	0.000151953	0.00484343		CDKN2AIPNL	667.736	-2.22238	0.671491	-3.30962	0.000934229	0.0190551
								FERMT2	1823.5	-5.23098	1.41563	-3.69516	0.000219747	0.0062979		VDAC1	1416.24	-1.58187	0.531452	-2.9765	0.00291555	0.039012
								SQRDL	1594.92	1.88296	0.653012	2.88349	0.00393291	0.0428417		FSTL4	107.209	3.28524	1.12889	2.91017	0.00361237	0.0441115
								GALK2	314.104	3.09422	0.856783	3.61145	0.000304494	0.00792726		LOC101121420	1542.74	-2.1417	0.726743	-2.94698	0.00320893	0.0416416
								DTWD1	963.173	1.46745	0.450692	3.25599	0.00112998	0.0193319		LOC101119721	1180.66	-5.93666	1.28508	-4.61967	3.84342e-06	0.000429591
								LOC105607293	14.2539	4.2061	1.39815	3.00833	0.00262689	0.0335946		GAMT	471.218	-4.42365	0.954099	-4.63646	3.54421e-06	0.000404233
								GLDN	12.2434	5.08714	1.62032	3.13958	0.00169189	0.0250364		NDUFS7	1691.7	-2.73311	0.895653	-3.05153	0.00227679	0.0334261
								DYX1C1	342.64	1.66512	0.541549	3.07473	0.00210692	0.0289182		ATP5D	5642.65	-3.83465	1.08247	-3.5425	0.000396353	0.0109658
								GTF2A2	4958.22	1.35869	0.340466	3.99069	6.58817e-05	0.00281062		GPX4	6120.48	-2.55362	0.696255	-3.66764	0.000244795	0.00811113
								ANXA2	1545.52	-5.09305	1.02372	-4.97506	6.52289e-07	7.43964e-05		CFD	53.3875	-3.04485	1.05761	-2.87901	0.00398931	0.0465772
								TPM1	532.85	-3.81271	0.972442	-3.92076	8.82691e-05	0.00339431		BSG	2768.4	-3.88202	0.860758	-4.51	6.48274e-06	0.000658725
								LOC105615691	31.7996	3.36275	1.01749	3.30495	0.000949927	0.0173307		ZNF692	148.252	-6.61198	1.47815	-4.47313	7.70829e-06	0.000767304
								TRIM9	69.4251	5.70349	1.85003	3.08291	0.00204987	0.0284691		GNB2L1	14819.5	-2.01207	0.703407	-2.86046	0.00423028	0.048446
								L2HGDH	322.458	-6.9689	1.70172	-4.09522	4.21761e-05	0.00204028		LOC106991190	18626.5	1.63334	0.456931	3.57458	0.00035079	0.0102641
								LRR1	6344.36	1.67614	0.441672	3.79499	0.000147649	0.00477891		PRELID1	3428.88	-1.82795	0.638518	-2.86281	0.00419906	0.0481542
								JMJD7	40.5507	-2.91506	0.790051	-3.68972	0.000224502	0.00640137		TNFAIP8	4544.76	2.09574	0.700856	2.99026	0.00278741	0.0380654
								LTK	15.7455	-5.08102	1.78405	-2.84802	0.00439915	0.0460976		SNX2	3372.43	-3.52238	1.0388	-3.39083	0.000696811	0.0158088
								RHOV	166.045	-5.78734	1.59059	-3.63848	0.000274253	0.00739248		PPIC	70.431	-6.04433	1.51337	-3.99394	6.49831e-05	0.00340471
								SPINT1	262.788	-2.92947	0.798416	-3.66911	0.0002434	0.00675637		LOC105611873	318.129	4.26426	1.24681	3.42015	0.000625867	0.014842
								GCHFR	173.922	-6.27885	1.88513	-3.33072	0.000866228	0.0162748		MEGF10	73.2606	5.87245	1.42188	4.13005	3.62683e-05	0.0023209
								KNSTRN	18817.5	1.60877	0.505757	3.18092	0.00146809	0.0229394		SLC27A6	22.0406	-7.75447	2.64044	-2.93681	0.00331607	0.0423436
								FAM98B	1182.42	2.23124	0.679082	3.28567	0.0010174	0.0181443		PDLIM4	827.114	-5.89514	1.84643	-3.19272	0.0014094	0.0249
								LOC105612128	83.4312	5.27873	1.52856	3.45339	0.00055358	0.0119005		P4HA2	276.752	-2.96577	0.970464	-3.05603	0.00224285	0.0331903
								OSGEP	389.942	-1.81154	0.50327	-3.59954	0.000318783	0.0082353		AP3D1	1542.18	-2.78561	0.678399	-4.10615	4.02301e-05	0.00247069
								LOC101112822	91.7492	-8.88066	2.98907	-2.97104	0.00296794	0.0359546		PLEKHJ1	306.977	-2.03622	0.389131	-5.23274	1.67015e-07	3.33354e-05
								LRP10	198.51	-3.39111	1.16415	-2.91296	0.00358023	0.0403077		LOC105609832	263.498	1.65218	0.562828	2.9355	0.00333012	0.0424261
								C7H14orf93	78.9772	-5.69339	1.28818	-4.4197	9.88368e-06	0.000679139		GNA11	44.98	-2.64714	0.754713	-3.50747	0.000452381	0.01202
								SLC7A8	661.576	-2.86428	0.924434	-3.09842	0.00194557	0.0273955		TJP3	392.76	-11.4743	3.62365	-3.1665	0.00154288	0.0262618
								LOC101120580	18.4287	-4.42656	1.25931	-3.51506	0.000439656	0.0102379		MAP2K2	262.443	-2.83797	0.970763	-2.92345	0.0034618	0.0430969
								MYH7	67.4541	-6.53328	1.58609	-4.11912	3.8033e-05	0.00190982		LRG1	193.991	-10.6879	3.59377	-2.97401	0.00293932	0.0392241
								AP1G2	406.65	-3.92339	1.31555	-2.98232	0.00286071	0.0353513		MYDGF	387.851	-1.5541	0.541159	-2.87181	0.00408132	0.0471588
								PSME2	390.908	-4.26586	1.16165	-3.67226	0.000240417	0.00670686		PLIN3	1009	-11.5007	2.55856	-4.49497	6.95793e-06	0.000702751
								RABGGTA	165.114	-4.63348	1.43193	-3.23583	0.0012129	0.0202402		KDM4B	83.4035	-4.41653	1.29624	-3.40718	0.000656388	0.0152635
								HEXA	263.267	-2.24127	0.695269	-3.2236	0.00126592	0.0206812		SAFB2	675.934	-1.19999	0.376719	-3.18538	0.00144566	0.0252742
								SENP8	9073.67	1.56985	0.385338	4.07397	4.6219e-05	0.00217671		RPL36	2629.21	-1.87302	0.484587	-3.86518	0.000111008	0.00487213
								TLE3	495.998	-7.27021	2.03834	-3.56673	0.000361468	0.00903935		LONP1	726.216	-3.96063	1.04745	-3.78122	0.000156062	0.00597384
								RPLP1	6165.89	-1.8171	0.496645	-3.65875	0.00025345	0.00698113		CATSPERD	48.5676	-6.99261	1.70112	-4.11058	3.94664e-05	0.00244168
								RPL4	27355.6	-1.64061	0.504889	-3.24944	0.00115632	0.0196224		RANBP3	1826.13	1.78797	0.567962	3.14805	0.00164362	0.0273383
								TIPIN	3385.38	1.89301	0.357998	5.28776	1.23825e-07	2.14025e-05		CRB3	104.577	-5.05834	1.4707	-3.43942	0.000582972	0.014346
								SPG21	4249.68	1.97148	0.650821	3.02922	0.00245182	0.0322663		TUBB4A	527.962	-11.0089	2.28787	-4.81183	1.49555e-06	0.000203857
								MTX3	127.208	3.70982	1.17478	3.15789	0.00158914	0.0240464		TRIP10	374.131	-1.7894	0.528716	-3.38443	0.000713265	0.0160518
								LOC101106776	245.108	1.96121	0.320587	6.11756	9.50219e-10	5.31046e-07		SH2D3A	115.331	-5.33364	1.36859	-3.89717	9.73251e-05	0.00444619
								F2RL1	493.71	-3.42736	0.955527	-3.58688	0.00033466	0.00856629		LOC105609450	868.615	-2.28938	0.70416	-3.25122	0.00114909	0.0219839
								CCDC112	187.072	-2.63291	0.852607	-3.08807	0.00201461	0.0281241		NDUFA7	859.465	-2.6096	0.719358	-3.62767	0.000285985	0.00897909
								LOC105615596	40.7122	-7.43285	1.51775	-4.89727	9.71789e-07	0.000104442		STXBP2	250.713	-5.58907	1.58419	-3.52803	0.000418672	0.0113583
								ATP5I	333.664	-3.67497	1.24296	-2.95662	0.0031103	0.0367312		PET100	156.438	-2.05649	0.539198	-3.81398	0.000136746	0.00560559
								TMEM129	102.445	-6.32421	2.04849	-3.08725	0.00202018	0.0281784		PNPLA6	41.1801	-6.0781	1.98419	-3.06326	0.00218938	0.0327319
								FGFR3	173.175	-5.56316	0.945019	-5.88682	3.93695e-09	1.65017e-06		INSR	375.079	2.4516	0.840541	2.91669	0.00353763	0.0437225
								LETM1	2916.58	-1.80647	0.367052	-4.92157	8.58526e-07	9.34678e-05		TMED1	451.186	-3.15536	0.957882	-3.2941	0.000987379	0.0198256
								GRK4	86.238	-5.11747	1.55266	-3.29594	0.000980913	0.0177411		KRI1	287.621	-1.71484	0.536307	-3.19749	0.00138628	0.0247259
								LRPAP1	1219.31	-4.38213	1.0415	-4.2075	2.58212e-05	0.00145274		TYK2	161.002	-4.25942	1.45489	-2.92765	0.00341531	0.0428922
								ACOX3	152.962	-6.35228	1.80895	-3.51158	0.000445458	0.0103299		COL5A3	17.614	-7.05533	2.10369	-3.35379	0.000797134	0.0171563
								LOC105614340	558.011	-8.7971	2.01987	-4.35528	1.32898e-05	0.000870377		PIN1	4020.71	-2.5496	0.498355	-5.11603	3.12033e-07	5.39335e-05
								WDR1	200.011	-2.22711	0.783891	-2.8411	0.00449576	0.0469047		LOC105610483	20.8033	-4.65494	1.62986	-2.85603	0.00428972	0.0488597
								LOC101113496	27.8926	6.54732	2.26487	2.89081	0.0038425	0.0422171		C5H19orf43	30.206	-3.54601	1.08854	-3.25759	0.00112363	0.0215793
								C6H4orf36	114.722	2.0312	0.623118	3.25974	0.00111516	0.0191564		PRDX2	2419.13	-3.71785	0.841476	-4.41825	9.95022e-06	0.000916623
								ARHGAP24	12.6191	4.80871	1.2608	3.81403	0.00013672	0.00461118		RNASEH2A	1996.7	-1.75033	0.512557	-3.41489	0.000638083	0.0149833
								FAM175A	579.64	1.70666	0.380514	4.48514	7.28668e-06	0.000545395		CALR	1793.17	-1.9257	0.585185	-3.29075	0.000999213	0.0199859
								LOC101118024	622.348	-12.4314	3.67825	-3.37971	0.000725619	0.0145259		GADD45GIP1	258.089	-2.8062	0.886978	-3.16377	0.00155738	0.0263742
								RASGEF1B	151.576	-3.90531	1.33912	-2.91633	0.00354173	0.0400071		LOC101103232	207.718	-1.69667	0.544258	-3.11741	0.00182447	0.0292999
								ANXA3	575.253	-3.37828	1.07751	-3.13527	0.00171695	0.0252734		SAMD1	363.621	-2.12644	0.65007	-3.27109	0.00107132	0.0208858
								LOC106991239	64.132	-7.73849	2.55384	-3.03013	0.00244447	0.0321948		NDUFB7	2255.49	-2.91096	0.948677	-3.06844	0.00215177	0.0324607
								ADAMTS3	194.91	-4.37695	1.35449	-3.23144	0.00123169	0.0204		TPM4	4020.83	-5.5614	1.75874	-3.16215	0.00156611	0.0264425
								DCK	3748.61	1.10733	0.320779	3.45202	0.000556406	0.0119446		SIN3B	62.988	2.59867	0.826849	3.14286	0.00167304	0.0276903
								SULT1E1	410.623	-11.1239	3.67626	-3.02588	0.00247914	0.0325529		FAM129C	30.5625	8.62913	2.62573	3.28637	0.00101488	0.0202324
								LOC101123042	58.2673	-9.61951	2.65746	-3.61981	0.000294816	0.00777184		B3GNT3	400.326	-2.31991	0.801959	-2.89281	0.00381813	0.0454973
								LOC101121267	55.835	-3.01625	1.01246	-2.97912	0.00289077	0.0355747		RPL18A	1858.04	-2.04684	0.5264	-3.88837	0.00010092	0.00453627
								LOC105611516	156.068	-4.55876	1.43259	-3.18218	0.00146171	0.022861		ISYNA1	593.43	-3.96212	1.2983	-3.05177	0.00227494	0.0334261
								LOC101110593	1974.53	-2.48509	0.748448	-3.32032	0.000899134	0.0167313		UBA52	10855.6	-1.37358	0.464408	-2.95771	0.00309936	0.0406285
								PDGFRA	694.853	-3.68966	0.691113	-5.33872	9.36046e-08	1.68078e-05		C5H19orf60	224.622	-3.6146	0.906926	-3.98556	6.73219e-05	0.00350534
								CHIC2	2964.23	1.78431	0.490394	3.63853	0.0002742	0.00739248		KLHL26	15.5153	5.1063	1.37889	3.7032	0.000212898	0.00736144
								RPL9	12483.5	-1.57918	0.424298	-3.72188	0.000197748	0.00586805		NR2C2AP	794.721	-2.24549	0.752168	-2.98536	0.00283245	0.0382358
								C6H4orf19	383.811	-3.5958	1.13493	-3.1683	0.00153331	0.0235427		NDUFA13	175.104	-3.46344	0.971502	-3.56504	0.000363799	0.0104264
								CCKAR	206.11	3.45127	1.161	2.97267	0.00295225	0.0358937		PBX4	58.1191	2.12885	0.708943	3.00285	0.00267465	0.0370299
								SMIM20	1974.37	-3.94805	1.13935	-3.46517	0.000529894	0.0116285		ARF1	13900.2	-1.21289	0.291965	-4.15423	3.26386e-05	0.00216292
								LOC101103396	110.799	-7.56213	2.46478	-3.06808	0.00215439	0.0293223		ESYT2	137.216	-5.9914	1.52625	-3.92558	8.65208e-05	0.00411662
								FAM13A	495.735	1.94949	0.619882	3.14494	0.00166118	0.0247128		UBE3C	278.371	-1.44455	0.502403	-2.87528	0.00403669	0.0469017
								BANK1	39.1731	-8.44889	2.69681	-3.13292	0.00173079	0.025369		LOC105609339	16.5628	-22.7607	3.68133	-6.18274	6.29967e-10	3.20061e-07
								SLC39A8	950.496	-7.55115	1.74258	-4.33331	1.46886e-05	0.000942414		KMT2C	2625.78	-1.21481	0.346569	-3.50525	0.000456184	0.0120637
								PPA2	595.12	-2.31538	0.754868	-3.06727	0.00216026	0.0293444		ABCF2	18096.8	1.54213	0.463849	3.32463	0.000885354	0.0184396
								ARHGEF38	93.6084	6.99141	1.27942	5.46454	4.64118e-08	9.72676e-06		LOC105615133	13.8736	-7.76774	2.61243	-2.97338	0.00294539	0.0392547
								INTS12	2166.25	1.16755	0.333692	3.49887	0.000467236	0.0106581		LOC101116226	138.324	-8.79122	2.24807	-3.91057	9.20781e-05	0.00428694
								LOC105613851	93.6356	-5.8423	1.39212	-4.19669	2.70844e-05	0.00149867		LOC101115959	291.92	-11.2831	3.67848	-3.06732	0.00215985	0.0325064
								ELOVL6	1344.24	-2.42911	0.760357	-3.1947	0.00139976	0.0222449		LOC106991144	38.8446	-4.46579	1.30067	-3.43345	0.000595946	0.0144597
								PITX2	400.44	-3.21559	1.064	-3.02218	0.00250962	0.0327187		ZYX	358.782	-8.93615	1.85808	-4.80936	1.51415e-06	0.000204728
								AP1AR	894.28	-2.21553	0.676408	-3.27543	0.00105502	0.0185737		TMEM139	593.531	-14.1963	3.61443	-3.92767	8.57712e-05	0.00409698
								LOC105615407	114.322	-3.50553	0.354957	-9.8759	5.29538e-23	4.43911e-19		LOC105613374	198.703	-10.7216	3.58995	-2.98656	0.00282132	0.0381783
								LOC105613665	280.146	3.86773	1.07284	3.60513	0.000311992	0.00807231		MKRN1	1724.36	-2.06872	0.628697	-3.29049	0.00100013	0.0199859
								LOC101116481	3898.73	-1.30451	0.338648	-3.85211	0.000117107	0.00414438		RAB19	94.3153	4.7023	1.33208	3.53004	0.00041549	0.0112976
								LOC105615331	52.8754	5.66542	1.3358	4.24121	2.22319e-05	0.00130421		CREB3L2	522.843	2.54619	0.786088	3.23907	0.00119922	0.022365
								CAST	1976.71	-4.15081	0.728044	-5.70131	1.18891e-08	4.06802e-06		LOC101122855	42.1784	-2.20569	0.601544	-3.66671	0.000245689	0.0081247
								GLRX	203.971	-3.38188	1.08563	-3.11511	0.00183874	0.0263489		C4H7orf49	77.0631	-5.68221	1.56889	-3.6218	0.000292557	0.00910741
								ARRDC3	2110.81	-4.37138	0.859369	-5.08673	3.64288e-07	4.6957e-05		CALD1	1569.23	-5.11652	0.774418	-6.60692	3.92407e-11	2.74129e-08
								LOC105607437	12.0689	-21.3216	3.74687	-5.69051	1.2666e-08	4.24715e-06		BPGM	12083.9	2.4602	0.718862	3.42235	0.00062083	0.0147643
								RARS	23929.7	1.44767	0.422616	3.4255	0.000613674	0.012829		LOC105615095	10.3577	-32.2234	3.68895	-8.73511	2.4342e-18	8.16238e-15
								WWC1	432.445	-2.89898	0.843574	-3.43655	0.00058918	0.0124725		LOC105607535	6.76329	16.7114	3.76176	4.44243	8.89471e-06	0.000857062
								GABRA1	81.7873	-7.61724	1.88176	-4.04792	5.16741e-05	0.00235426		LOC101116902	176.16	4.90727	1.04266	4.7065	2.52012e-06	0.00031298
								PWWP2A	601.278	-2.42567	0.707506	-3.42848	0.000606968	0.0127364		ZC3HC1	2168.64	1.16419	0.333856	3.48711	0.000488273	0.0126482
								HAVCR2	130.791	3.3903	1.14087	2.97168	0.00296177	0.0359546		AASS	719.099	-10.5627	3.4583	-3.0543	0.00225588	0.0332449
								LOC106990259	241.855	-9.88843	1.80749	-5.47082	4.47969e-08	9.50715e-06		FAM3C	113.892	-5.98948	1.4487	-4.13438	3.55911e-05	0.00229508
								HAVCR1	95.1374	3.65496	1.29717	2.81763	0.00483795	0.0491595		TSPAN12	9.60123	-32.3048	3.69016	-8.75431	2.05365e-18	8.16238e-15
								LOC106991198	91.4232	-9.68861	1.94682	-4.97664	6.4697e-07	7.42951e-05		C4H7orf25	6825.33	1.50012	0.414691	3.61745	0.000297517	0.00913882
								LOC101107700	163.689	-2.56654	0.785487	-3.26745	0.0010852	0.0188624		LOC106990362	23.3531	7.80403	2.08804	3.73748	0.000185873	0.00678942
								LOC105615377	1106.49	-2.66703	0.931581	-2.8629	0.00419777	0.0446572		STEAP1	29.7849	-8.34526	1.7832	-4.67993	2.86975e-06	0.000341236
								SPARC	346.926	-4.72348	1.6163	-2.9224	0.00347345	0.0395893		LOC106991135	8.3282	-6.84219	2.35595	-2.90421	0.00368177	0.0446885
								LOC105606710	232.942	-1.10425	0.387332	-2.85091	0.00435941	0.0457957		LOC106990092	438.306	-2.24559	0.600073	-3.7422	0.000182416	0.00671922
								GRPEL2	8148.38	1.54115	0.445496	3.4594	0.00054138	0.0117727		CRHR2	113.039	3.50651	1.08712	3.22551	0.00125748	0.0231172
								HDAC3	3673.66	1.32357	0.374529	3.53397	0.00040937	0.00976183		LOC105606568	1795.92	2.48512	0.839618	2.95982	0.0030782	0.0405095
								DIAPH1	813.231	-1.60693	0.553621	-2.90259	0.00370096	0.0411201		LOC105606567	21.5678	-2.17346	0.615346	-3.53209	0.000412281	0.0112395
								LOC101104745	14.7899	-5.77254	1.92624	-2.99679	0.0027284	0.0343073		BMPER	1323.21	3.32341	0.512413	6.48581	8.82555e-11	5.44974e-08
								LOC101122274	72.8762	-7.06003	2.15558	-3.27523	0.00105575	0.0185737		LOC106991129	13.926	6.16208	1.93263	3.18844	0.00143043	0.0251654
								CXXC5	77.6381	-8.92004	1.83295	-4.8665	1.13593e-06	0.000117561		CDHR3	28.0099	7.97075	1.54558	5.15714	2.50757e-07	4.56977e-05
								DNAJC18	1722.67	1.76012	0.341434	5.15509	2.5351e-07	3.57173e-05		LOC105615000	330.608	-2.37033	0.570535	-4.15457	3.25899e-05	0.00216292
								EGR1	81.713	-2.2367	0.745373	-3.00078	0.00269286	0.0341516		LOC105614996	13.8722	-2.54225	0.822054	-3.09256	0.0019844	0.030806
								CDC25C	2700.62	2.06715	0.645622	3.2018	0.0013657	0.0218069		NAPEPLD	10626.7	2.21335	0.648062	3.41534	0.000637027	0.0149795
								HNRNPA0	492.745	-2.7453	0.66649	-4.11904	3.80459e-05	0.00190982		LOC106990552	15.9561	-8.93917	3.08499	-2.89764	0.00375985	0.0451883
								FBXL21	31.9663	5.32779	1.75059	3.04343	0.00233899	0.0311481		GNAI1	3896.07	1.45082	0.372617	3.89361	9.87638e-05	0.00449966
								CAMLG	1644.64	1.29474	0.457264	2.83148	0.00463327	0.047804		LOC101115115	107.676	4.78141	1.57704	3.03189	0.0024303	0.0347962
								LOC101119721	1180.66	-5.42649	1.28226	-4.23199	2.31636e-05	0.00134176		LOC101114098	191.978	8.2313	1.78031	4.62352	3.7728e-06	0.000424528
								DAZAP1	305.19	-2.81909	0.945917	-2.98027	0.0028799	0.0355073		TWIST1	61.8023	5.5166	1.43192	3.85259	0.000116873	0.00502432
								GAMT	471.218	-3.493	0.949947	-3.67705	0.000235946	0.00662625		LOC105614966	21.4328	-21.1576	3.42565	-6.17622	6.56528e-10	3.23746e-07
								CIRBP	768.853	-2.54802	0.800612	-3.18259	0.00145962	0.022861		LOC101117414	728.323	-1.96325	0.533541	-3.67966	0.000233545	0.00783125
								ATP5D	5642.65	-3.59201	1.08242	-3.31848	0.000905085	0.0167959		NDUFA4	1049.61	-1.87659	0.621273	-3.02055	0.00252313	0.0357452
								SBNO2	200.552	-1.86874	0.629205	-2.97	0.00297803	0.0359656		RPA3	316.481	-2.13872	0.636086	-3.36232	0.000772905	0.0167639
								GPX4	6120.48	-1.96372	0.69612	-2.82094	0.00478827	0.0487729		ASNS	3918.65	-4.5559	1.00703	-4.5241	6.06532e-06	0.000627171
								TMEM259	639.009	-2.5257	0.747763	-3.37768	0.000731	0.0145731		DLX5	106.777	-3.66068	1.08543	-3.37257	0.000744708	0.0164071
								CFD	53.3875	-8.28867	1.32613	-6.25025	4.09788e-10	2.86271e-07		LOC101114349	33.9926	-4.98474	1.7208	-2.89675	0.00377054	0.0452843
								MISP	43.5558	-4.67723	1.52237	-3.07233	0.00212395	0.0290695		KRIT1	708.895	2.49741	0.695842	3.58904	0.000331894	0.00991894
								RNF126	1397.39	-1.35779	0.428886	-3.16586	0.00154626	0.0236539		CLDN12	2723.87	1.46914	0.384423	3.82168	0.000132544	0.00548698
								BSG	2768.4	-3.80681	0.860709	-4.42288	9.73939e-06	0.000673532		LOC106990241	285.64	-9.72825	1.8982	-5.125	2.97538e-07	5.19638e-05
								ZNF692	148.252	-6.028	1.47124	-4.09721	4.18153e-05	0.00203352		MAPK8IP2	68.9839	-8.61919	1.92416	-4.47946	7.48326e-06	0.000751284
								LOC106991190	18626.5	1.71497	0.45693	3.75326	0.000174552	0.00535015		LOC101121590	421.676	-2.25386	0.79182	-2.84644	0.00442116	0.0499429
								DBN1	619.876	-3.62071	0.968364	-3.739	0.000184753	0.0055812		LMF2	38.9969	-7.04375	1.64748	-4.27548	1.90727e-05	0.00149427
								FAF2	4111.98	1.43184	0.423354	3.38213	0.00071925	0.0144418		MIOX	100.453	-5.6607	1.62192	-3.49012	0.000482812	0.0125892
								TNFAIP8	4544.76	2.38194	0.700844	3.39868	0.000677123	0.0137275		PLXNB2	192.109	-3.9786	1.1556	-3.44288	0.00057556	0.0142534
								SNX2	3372.43	-3.1172	1.03873	-3.00097	0.00269118	0.0341516		MAPK12	98.5872	-10.3077	2.83841	-3.6315	0.000281778	0.00888024
								PPIC	70.431	-5.98262	1.51733	-3.94286	8.0517e-05	0.00322183		CDPF1	302.755	-3.50189	1.10877	-3.15836	0.00158659	0.0266273
								SLC27A6	22.0406	-9.1488	2.64687	-3.45645	0.000547331	0.0118215		ATXN10	368.422	-2.99703	0.985666	-3.04061	0.002361	0.0340658
								PDLIM4	827.114	-7.97042	1.89312	-4.21021	2.55135e-05	0.00144027		LOC101108216	395.485	-4.32587	1.47211	-2.93854	0.0032976	0.0422688
								SLC22A4	108.413	-2.7906	0.937396	-2.97697	0.00291116	0.0355747		TSPO	113.918	-6.35717	2.13692	-2.97492	0.00293064	0.0391827
								AP3D1	1542.18	-2.50189	0.678281	-3.68858	0.000225509	0.00641672		NDUFA6	415.779	-1.766	0.610152	-2.89436	0.00379935	0.0453703
								GNA11	44.98	-2.61882	0.754389	-3.47145	0.000517657	0.011465		PMM1	3235.31	-1.93598	0.641736	-3.01679	0.00255465	0.0360533
								PIP5K1C	578.587	-2.05096	0.612396	-3.34908	0.000810812	0.0156567		CHADL	617.134	-3.32315	1.12376	-2.95717	0.00310474	0.0406673
								TJP3	392.76	-11.9901	3.62787	-3.30501	0.000949727	0.0173307		ADSL	208.833	-3.29445	1.03439	-3.18491	0.001448	0.0252887
								EEF2	5459.58	-2.07519	0.647772	-3.20357	0.00135733	0.0217606		RPL3	25482.6	-2.14053	0.577968	-3.70354	0.000212608	0.00736144
								LRG1	193.991	-10.7444	3.59372	-2.98977	0.00279191	0.0348116		LGALS1	4223.1	-5.35074	1.38704	-3.85768	0.000114466	0.00499777
								TNFAIP8L1	12.2499	-7.30343	2.39062	-3.05504	0.00225034	0.0303046		CDC42EP1	84.1101	-8.42056	2.20489	-3.81903	0.000133978	0.00553268
								FEM1A	643.232	-1.78181	0.43638	-4.08317	4.44248e-05	0.00212201		LOC101119385	51.5643	-3.99997	1.37868	-2.90131	0.00371609	0.0449199
								PLIN3	1009	-13.5449	2.60308	-5.20341	1.95667e-07	2.93253e-05		NDUFA9	3025.81	-3.42821	0.941999	-3.63929	0.000273391	0.00871421
								KDM4B	83.4035	-4.24021	1.29532	-3.27348	0.00106231	0.0186305		LRRC23	67.0307	-7.46567	2.15241	-3.46852	0.000523337	0.0132542
								LONP1	726.216	-3.26262	1.0468	-3.11676	0.0018285	0.0262697		LOC105608597	51.8479	2.07022	0.547152	3.78363	0.000154556	0.00595972
								CATSPERD	48.5676	-7.56028	1.71913	-4.39774	1.09384e-05	0.000742482		ATN1	34.4764	-5.88954	1.73099	-3.4024	0.000667959	0.0153788
								CRB3	104.577	-5.23673	1.47304	-3.55505	0.000377911	0.00931772		C3H12orf57	1046.8	-2.94854	0.834538	-3.53313	0.000410665	0.0112137
								DENND1C	53.7818	-3.33614	1.17364	-2.84255	0.00447549	0.0467515		LOC101122683	82.2563	-11.9433	3.20531	-3.7261	0.000194469	0.00699669
								TUBB4A	527.962	-12.4738	2.3445	-5.32045	1.03511e-07	1.8268e-05		LOC101102473	2531.94	1.09856	0.303671	3.61759	0.000297357	0.00913882
								TNFSF9	1216.01	-2.05433	0.635827	-3.23095	0.00123378	0.0204		LOC101107687	140.925	-3.68555	0.838302	-4.39645	1.10036e-05	0.000986559
								C3	64.1597	-2.79201	0.903295	-3.09091	0.00199542	0.0279026		SPX	10.9232	-24.605	3.74516	-6.56981	5.03779e-11	3.37854e-08
								LOC106991183	68.1265	-3.40568	0.699493	-4.86878	1.12288e-06	0.000116933		ABCC9	9.77284	-19.2836	3.76169	-5.12632	2.95467e-07	5.19638e-05
								GPR108	117.53	-1.98961	0.57856	-3.43891	0.000584071	0.0123963		OVCH1	247.29	3.09365	1.08213	2.85885	0.00425183	0.0485874
								TRIP10	374.131	-2.34443	0.529556	-4.42717	9.54775e-06	0.000664222		METTL20	285.073	-5.37048	1.78902	-3.00191	0.00268293	0.0371139
								SH2D3A	115.331	-6.26666	1.38536	-4.52348	6.08321e-06	0.000472181		LOC101108906	43.3368	-9.3116	2.12643	-4.37898	1.19235e-05	0.00104664
								LOC105609450	868.615	-3.3547	0.705087	-4.75784	1.95671e-06	0.000177331		PKP2	134.359	-11.0917	2.42645	-4.57114	4.85077e-06	0.000518012
								NDUFA7	859.465	-2.40372	0.718161	-3.34704	0.00081678	0.0157091		CARD10	58.8959	-6.62147	1.9881	-3.33055	0.000866732	0.0181515
								STXBP2	250.713	-5.6403	1.58476	-3.55909	0.000372147	0.00918913		MFNG	12.1681	20.4595	3.6926	5.54068	3.01298e-08	7.3211e-06
								PNPLA6	41.1801	-6.70285	2.01088	-3.3333	0.00085823	0.0161675		EID3	83.1951	-2.72931	0.727086	-3.75377	0.000174196	0.00647578
								ACP5	43.5692	-7.4343	2.41688	-3.07599	0.00209805	0.0288327		NFYB	5354.21	1.39025	0.445534	3.12041	0.001806	0.0290672
								ECSIT	1741.28	-1.94461	0.666274	-2.91864	0.00351563	0.0398803		SPIC	1062.87	-6.60919	1.14642	-5.76508	8.16209e-09	2.4008e-06
								PRKCSH	245.327	-3.43783	0.963766	-3.56708	0.000360986	0.00903935		ANO4	486.551	1.36638	0.456497	2.99319	0.00276076	0.0378161
								SPC24	458.812	-3.75123	0.964916	-3.88762	0.00010123	0.00373838		UHRF1BP1L	1279.53	-1.64127	0.54051	-3.03651	0.00239333	0.0343644
								SMARCA4	926.945	-1.84833	0.628544	-2.94066	0.00327512	0.0381138		SLC25A3	1513.3	-3.51698	0.692598	-5.07795	3.81524e-07	6.3333e-05
								TMED1	451.186	-3.15038	0.957888	-3.28888	0.00100586	0.0180464		MYL6	3513.22	-2.90809	0.780886	-3.72409	0.00019602	0.00703743
								DNM2	414.908	-2.05613	0.657467	-3.12736	0.00176386	0.0257155		CNPY2	500.794	-2.9384	0.898851	-3.26906	0.00107906	0.0209845
								CDKN2D	1442.79	-2.07601	0.577887	-3.59242	0.000327623	0.00841184		ATP5B	3882.25	-2.33664	0.549031	-4.25594	2.08175e-05	0.00154437
								KEAP1	194.361	-3.66988	1.00104	-3.66607	0.000246311	0.0068146		NEMP1	543.103	1.16033	0.402364	2.88378	0.00392939	0.0463276
								TYK2	161.002	-4.96929	1.45861	-3.40687	0.000657119	0.0134685		DTX3	72.0211	3.00358	0.996814	3.01318	0.00258525	0.0362108
								FDX1L	968.786	-1.71584	0.411159	-4.17317	3.00389e-05	0.00162988		SLC16A7	317.848	-11.4056	3.67846	-3.10065	0.00193098	0.0302568
								PIN1	4020.71	-2.69286	0.498362	-5.40341	6.5386e-08	1.28972e-05		LOC105609949	29.1494	4.06869	1.40184	2.9024	0.00370316	0.0448551
								LOC105609426	41.1221	-4.24951	1.33635	-3.17993	0.0014731	0.0229834		MDM2	5152.48	1.2476	0.347086	3.5945	0.00032501	0.00976544
								LOC101107193	13.8014	-7.83405	1.89907	-4.1252	3.70409e-05	0.00188762		RAB3IP	2079.08	1.75489	0.581972	3.01542	0.00256626	0.036115
								LOC105610483	20.8033	-5.77042	1.69746	-3.39944	0.000675229	0.0137275		PRICKLE1	2321.5	1.66232	0.565832	2.93783	0.00330518	0.0422904
								LOC101108223	382.599	-3.51593	1.19824	-2.93424	0.00334361	0.0385551		SLC38A1	59.9894	8.06624	1.89786	4.25017	2.13611e-05	0.00157079
								JUNB	18.0134	-7.37729	2.61413	-2.82208	0.00477134	0.0486596		PCED1B	156.364	-3.72342	1.14737	-3.24517	0.00117381	0.0221606
								PRDX2	2419.13	-2.85962	0.841136	-3.39971	0.000674575	0.0137275		LOC101118348	23.3677	-4.07464	1.07801	-3.77977	0.000156972	0.00599323
								RNASEH2A	1996.7	-1.52373	0.512492	-2.97319	0.00294726	0.0358937		LOC105610932	48.4255	-4.1096	1.12459	-3.65431	0.000257871	0.00842782
								CALR	1793.17	-1.73265	0.585094	-2.96131	0.00306333	0.0363995		KRT8	15689.7	-8.1682	1.52611	-5.35231	8.68375e-08	1.8199e-05
								RAD23A	866.659	-2.10744	0.740315	-2.84668	0.0044178	0.0462352		KRT18	1351.4	-7.22765	2.1702	-3.33041	0.000867192	0.0181515
								NACC1	44.9199	-3.85311	1.25553	-3.06891	0.00214839	0.0293083		PCBP2	6457.43	-1.7782	0.513805	-3.46084	0.000538491	0.0134989
								IER2	275.636	-5.75262	1.59159	-3.61438	0.000301066	0.0078655		NFE2	43.9335	-5.73555	1.96125	-2.92443	0.00345088	0.0430969
								LOC105610490	598.436	-1.96202	0.667943	-2.93741	0.0033097	0.0383485		ITGA5	673.553	-8.55495	1.76133	-4.85711	1.19112e-06	0.000167818
								SAMD1	363.621	-2.35965	0.650375	-3.62814	0.00028547	0.00762713		PPP1R1A	37.7258	-4.5699	1.57363	-2.90406	0.00368362	0.0446885
								TPM4	4020.83	-6.67421	1.75984	-3.79251	0.000149135	0.00479003		NDUFA12	578.003	-2.12238	0.642587	-3.30286	0.000957026	0.019402
								PGLS	893.863	-2.93748	0.883875	-3.32341	0.000889232	0.0165838		LOC105614911	38.0499	-4.0449	1.39706	-2.8953	0.00378794	0.0453633
								LOC101114107	337.722	-1.80755	0.483194	-3.74083	0.000183413	0.00556075		ACSS3	370.943	-3.58529	0.853535	-4.20052	2.66301e-05	0.00183903
								B3GNT3	400.326	-2.78063	0.802718	-3.46401	0.000532177	0.0116482		LOC101103557	432.404	-2.76462	0.938269	-2.94652	0.00321376	0.041672
								RPL18A	1858.04	-1.62343	0.526199	-3.0852	0.00203415	0.028326		OTOGL	190.449	2.18709	0.690321	3.16822	0.00153375	0.0262326
								MPV17L2	351.279	-1.66934	0.578112	-2.88757	0.00388227	0.0425306		LOC101123362	17.369	-5.67465	1.97077	-2.87941	0.00398425	0.0465505
								RAB3A	25.011	-4.42693	1.26105	-3.51051	0.00044725	0.0103572		ANAPC1	430.179	-3.83132	1.14013	-3.36041	0.000778259	0.0168583
								ISYNA1	593.43	-5.2896	1.30079	-4.06644	4.77369e-05	0.00221705		LOC105611978	161.392	-9.02225	2.68331	-3.36236	0.000772793	0.0167639
								C5H19orf60	224.622	-3.2057	0.903571	-3.54781	0.000388445	0.00943379		ZNF2	2768.91	1.41827	0.428264	3.31168	0.000927382	0.0189385
								GDF1	38.9292	-2.459	0.845466	-2.90845	0.00363227	0.0405645		LMAN2L	766.926	1.98359	0.639059	3.10392	0.00190977	0.0301499
								BORCS8	222.444	-3.11365	1.03381	-3.01182	0.00259686	0.0333888		LOC101110664	173.324	-3.72436	1.01434	-3.67171	0.000240932	0.00804675
								NDUFA13	175.104	-3.4084	0.960171	-3.54979	0.000385545	0.0093966		RPL31	3249.82	-1.59874	0.526514	-3.03646	0.00239373	0.0343644
								ARF1	13900.2	-1.52617	0.291985	-5.2269	1.72375e-07	2.70097e-05		IL1RL1	34.67	6.7411	2.20567	3.05625	0.00224122	0.0331903
								ESYT2	137.216	-6.34819	1.53349	-4.13971	3.4775e-05	0.0017995		HTRA2	113.377	-9.93823	3.01684	-3.29425	0.000986843	0.0198256
								AGAP3	54.2585	-3.71775	1.22301	-3.03984	0.00236704	0.0314464		MRPL53	438.937	-1.63929	0.445643	-3.67848	0.000234631	0.00785195
								ABCB8	71.2101	-4.9471	1.11865	-4.42238	9.76192e-06	0.000673532		INO80B	57.6476	-3.92441	1.36219	-2.88096	0.00396466	0.0464176
								LOC101115959	291.92	-11.3396	3.67843	-3.08271	0.00205122	0.0284691		MTHFD2	816.134	-4.45866	1.41271	-3.1561	0.00159891	0.0267806
								LOC106991144	38.8446	-3.64979	1.2861	-2.83786	0.00454166	0.0471764		BOLA3	1142.56	-3.79874	1.10248	-3.44565	0.000569695	0.0141295
								ZYX	358.782	-8.12823	1.84528	-4.40487	1.05845e-05	0.000721381		NAGK	651.48	-3.4738	1.02932	-3.37485	0.000738569	0.0162932
								TMEM139	593.531	-14.4334	3.61409	-3.99363	6.50686e-05	0.00279013		TGFA	114.172	4.07616	1.35245	3.01391	0.00257907	0.0361892
								LOC105613374	198.703	-10.7781	3.5899	-3.00233	0.00267918	0.0340555		VIT	292.805	3.48163	0.935325	3.72238	0.000197353	0.00705682
								MKRN1	1724.36	-2.25164	0.628735	-3.58123	0.00034198	0.00871374		EIF2AK2	52.5242	3.51724	1.15092	3.05603	0.00224291	0.0331903
								SVOPL	2845.43	2.82296	0.991413	2.84741	0.00440761	0.0461574		GALM	3251.19	-2.59246	0.639162	-4.05604	4.99126e-05	0.00282809
								C4H7orf49	77.0631	-6.35306	1.58629	-4.00497	6.20257e-05	0.00271412		SRSF7	10054.7	-1.42917	0.411698	-3.47139	0.000517766	0.0132214
								CALD1	1569.23	-4.7296	0.773007	-6.11844	9.44945e-10	5.31046e-07		ARHGEF33	411.407	1.62932	0.551912	2.95213	0.00315593	0.0411449
								BPGM	12083.9	2.7605	0.718858	3.84012	0.000122972	0.00428639		LOC106991057	33.9576	4.6734	0.770346	6.06663	1.30622e-09	4.97729e-07
								LOC105607535	6.76329	19.9114	3.69578	5.38762	7.13964e-08	1.3759e-05		PKDCC	162.707	-7.47596	1.56593	-4.77413	1.80488e-06	0.000234579
								MKLN1	2544.49	1.11404	0.349559	3.18699	0.00143764	0.0226537		DYNC2LI1	9861.71	2.44304	0.827784	2.9513	0.0031644	0.0411921
								LOC101116902	176.16	3.93734	1.04333	3.77383	0.00016076	0.00503237		CHAC2	166.861	-7.06699	1.71287	-4.12582	3.69409e-05	0.00233699
								TMEM209	4138.98	1.57257	0.322917	4.86989	1.1166e-06	0.000116933		ERLEC1	1777.91	1.21729	0.404393	3.01018	0.00261097	0.0364188
								ZC3HC1	2168.64	1.15292	0.333855	3.45336	0.000553644	0.0119005		CCDC85A	24.8692	4.68511	1.47683	3.17241	0.00151179	0.0259755
								FAM71F1	464.469	2.58662	0.828217	3.12312	0.00178944	0.0258635		FANCL	1580.17	1.42527	0.358991	3.9702	7.18115e-05	0.00370459
								AASS	719.099	-11.95	3.50452	-3.40988	0.000649911	0.0133534		LIMS1	786.576	-3.15855	0.822671	-3.83939	0.000123342	0.00518693
								NUDCD3	304.951	-3.51222	1.03153	-3.40486	0.000661972	0.0135514		LOC101116298	50.49	-7.26753	2.54879	-2.85137	0.00435316	0.0494256
								TNS3	232.951	-4.74512	1.34896	-3.51762	0.000435438	0.0102218		PAX8	21.7274	-7.28523	1.95489	-3.72667	0.000194028	0.00699586
								LOC106991135	8.3282	-6.89871	2.35594	-2.92822	0.00340906	0.0391213		LOC101107943	1914.84	-1.45993	0.354569	-4.11748	3.83041e-05	0.00240527
								HOXA10	53.1682	-7.56225	2.0277	-3.72948	0.000191876	0.0057242		PTCD3	1400.4	-1.44459	0.447102	-3.23101	0.00123352	0.0227767
								CRHR2	113.039	3.43148	1.08726	3.15607	0.00159909	0.02411		TCF7L1	92.6847	-6.08676	1.96196	-3.1024	0.00191961	0.0301915
								LOC101109611	23.3298	5.28324	1.75111	3.01707	0.00255227	0.0330181		SUCLG1	4004.93	-4.3961	1.31453	-3.34424	0.000825094	0.0175999
								LOC105606568	1795.92	2.38087	0.839763	2.83517	0.00458019	0.0474314		LRRTM4	10.4743	-20.3882	3.70662	-5.50047	3.78786e-08	8.82044e-06
								BMPER	1323.21	3.60354	0.512371	7.03306	2.02054e-12	2.60588e-09		CCT4	5372.11	-2.65536	0.803699	-3.30393	0.000953407	0.0193755
								MET	32.2528	-5.85091	1.96589	-2.97622	0.00291829	0.0356358		LOC101113219	42.212	-2.52522	0.738553	-3.41915	0.000628179	0.0148758
								CAPZA2	3163.51	-2.49267	0.873278	-2.85438	0.00431202	0.0454688		C3H2orf42	2504.77	1.83177	0.62861	2.914	0.00356833	0.0439101
								LOC106991129	13.926	6.01483	1.9327	3.11214	0.00185737	0.0264947		TIA1	381.216	-3.99667	1.3639	-2.93032	0.00338615	0.0427351
								STARD3NL	1899.67	1.24281	0.412972	3.00943	0.00261741	0.033563		LOC106991043	52.8337	3.39237	1.19098	2.84838	0.00439429	0.0496883
								CDHR3	28.0099	6.30797	1.54988	4.06998	4.70177e-05	0.00220195		LOC105613121	35.926	-6.63201	2.02401	-3.27667	0.0010504	0.0206702
								LOC105615000	330.608	-1.6862	0.569233	-2.96223	0.00305415	0.0363958		EIF2B4	246.14	-2.75641	0.825956	-3.33724	0.000846158	0.0178674
								NAPEPLD	10626.7	1.92441	0.648069	2.96945	0.00298336	0.0359656		MAPRE3	221.651	4.01817	1.17064	3.43244	0.000598169	0.0144926
								GNAI1	3896.07	1.6525	0.3726	4.43504	9.20558e-06	0.000645777		DNMT3A	7391.44	-2.49657	0.86574	-2.88374	0.00392979	0.0463276
								LOC101114098	191.978	6.48573	1.78092	3.64179	0.000270748	0.00734525		EFR3B	22.1957	19.7132	3.25873	6.04934	1.45438e-09	5.41869e-07
								TWIST1	61.8023	7.4338	1.42909	5.20176	1.97411e-07	2.93253e-05		PFN4	696.523	1.81632	0.499379	3.63716	0.000275658	0.00876676
								LOC106991124	22.9164	3.3506	1.06471	3.14695	0.00164985	0.024566		LOC105612936	86.4116	-9.8811	2.34237	-4.21841	2.46026e-05	0.00174045
								UMAD1	478.733	2.91297	0.996229	2.92399	0.00345573	0.0394678		ATP6V1C2	152.576	-6.29097	1.50049	-4.1926	2.75779e-05	0.00187956
								LOC105609415	202.524	3.84153	1.1681	3.28869	0.00100656	0.0180464		RNF144A	18.3457	-7.06327	1.86426	-3.78877	0.000151393	0.00592235
								ASNS	3918.65	-3.2837	1.0054	-3.26607	0.00109052	0.0188643		GGTA2P	895.883	-4.51636	1.03892	-4.34716	1.37913e-05	0.0011689
								DLX5	106.777	-5.75385	1.13995	-5.04745	4.47735e-07	5.47936e-05		NDUFA8	5171.42	-3.2643	1.05526	-3.09337	0.00197896	0.0307785
								LOC101115117	178.068	-1.45657	0.510507	-2.85318	0.00432842	0.045613		LOC101121084	33.033	7.68158	2.42622	3.16607	0.00154515	0.0262738
								CALCR	326.033	2.32228	0.793725	2.9258	0.00343571	0.039266		LHX2	321.152	2.0288	0.698241	2.90558	0.00366568	0.0445676
								RBM48	7010.36	1.67087	0.45703	3.65593	0.000256248	0.00702002		RPL35	243.969	-1.76326	0.494462	-3.56602	0.000362441	0.0104053
								CLDN12	2723.87	1.44015	0.384435	3.74615	0.000179571	0.00546404		LOC105610844	76.0494	2.47833	0.834852	2.96858	0.00299179	0.0396738
								C4H7orf57	41.2264	-7.65502	2.18644	-3.50114	0.000463274	0.0106255		TRUB2	212.945	-2.11483	0.446172	-4.73994	2.13784e-06	0.000269496
								LOC106990241	285.64	-10.983	1.93415	-5.67846	1.35913e-08	4.29947e-06		COQ4	415.759	-4.36276	1.39704	-3.12287	0.00179099	0.0289006
								MAPK8IP2	68.9839	-8.63949	1.92755	-4.4821	7.39128e-06	0.000548328		GLE1	5057.12	1.41278	0.395873	3.56877	0.00035866	0.0103752
								NCAPH2	95.3677	-3.5705	1.18067	-3.02413	0.00249348	0.0326101		TBC1D13	265.591	-2.57174	0.755867	-3.40238	0.000668025	0.0153788
								LMF2	38.9969	-6.24269	1.62654	-3.83802	0.000124028	0.00431422		PPP2R4	138.211	-2.39098	0.827546	-2.88924	0.00386179	0.0458524
								MIOX	100.453	-6.46219	1.63854	-3.94388	8.01723e-05	0.00321571		NTMT1	161.908	-4.79651	1.46471	-3.27471	0.00105769	0.0207073
								PLXNB2	192.109	-4.06138	1.15402	-3.51933	0.000432636	0.0101733		AIF1L	452.859	-12.7588	3.67828	-3.46867	0.000523043	0.0132542
								MAPK12	98.5872	-8.68007	2.80441	-3.09515	0.00196712	0.0275759		GBGT1	32.4131	-8.13633	2.71547	-2.99628	0.00273292	0.0375575
								TRABD	155.868	-3.45397	0.869313	-3.97322	7.09085e-05	0.00297958		SURF1	42.8309	-4.0108	0.744864	-5.38461	7.26023e-08	1.59237e-05
								LOC101111090	15.5565	-6.42828	2.03429	-3.15996	0.00157789	0.0239846		SURF2	421.085	-2.85378	0.873543	-3.2669	0.00108733	0.0210509
								LOC101108216	395.485	-4.94876	1.47409	-3.35717	0.000787439	0.0153336		TMEM203	156.559	-3.12688	0.96443	-3.2422	0.00118609	0.0221942
								TTLL12	729.557	-3.3256	0.882911	-3.76663	0.000165468	0.00513761		TPRN	101.279	-3.97794	1.23543	-3.21989	0.00128238	0.0234209
								TSPO	113.918	-10.3801	2.32643	-4.46183	8.12632e-06	0.000589809		EDF1	862.582	-2.72189	0.951752	-2.85988	0.00423802	0.0484684
								LOC101106419	893.976	-1.78616	0.511414	-3.49258	0.000478372	0.0107946		MRPL41	259.595	-2.47819	0.699032	-3.54518	0.000392344	0.0108908
								NAGA	200.689	-3.38448	1.17679	-2.87602	0.00402721	0.0434214		C2H1orf64	540.672	-3.68096	1.01668	-3.62056	0.00029397	0.00911034
								SREBF2	1039.51	-2.66951	0.69358	-3.84888	0.000118658	0.00417401		MINOS1	607.896	-2.0473	0.633524	-3.2316	0.00123098	0.0227563
								PMM1	3235.31	-3.39809	0.642071	-5.29239	1.20731e-07	2.10852e-05		LOC101107171	11.2902	-24.4851	3.74708	-6.53445	6.3845e-11	4.11702e-08
								ACO2	2553.51	-3.45118	0.937271	-3.68216	0.000231269	0.00651674		LOC105611501	13.8657	-22.3488	3.70766	-6.02774	1.66269e-09	6.06015e-07
								ADSL	208.833	-3.24955	1.03424	-3.14196	0.00167822	0.0249		PLA2G2C	70.4603	3.95198	1.15398	3.42464	0.000615608	0.0147027
								RPL3	25482.6	-2.23941	0.577967	-3.87464	0.000106784	0.00387521		MUL1	190.444	-5.02284	1.7607	-2.85275	0.00433427	0.0492667
								LOC101102223	20.4569	3.62402	1.05443	3.43693	0.000588346	0.0124706		PINK1	675.275	-2.8437	0.764428	-3.72004	0.000199193	0.00706061
								LGALS1	4223.1	-5.68425	1.38718	-4.0977	4.17272e-05	0.00203352		USP48	2190.56	-2.52768	0.861416	-2.93434	0.0033426	0.0425146
								CDC42EP1	84.1101	-9.50062	2.22579	-4.26843	1.96852e-05	0.0011958		C1QC	14.9306	25.7674	3.74516	6.88019	5.97739e-12	5.01085e-09
								MICAL3	1133.37	-1.49226	0.39368	-3.79054	0.00015032	0.00480968		RPL11	527.416	-2.74781	0.654336	-4.19939	2.67638e-05	0.00183903
								LOC105614865	464.856	-2.04983	0.688255	-2.9783	0.00289856	0.0355747		GALE	709.009	-2.79743	0.93673	-2.98637	0.00282306	0.0381783
								LOC101119385	51.5643	-4.95729	1.39652	-3.54975	0.000385594	0.0093966		FUCA1	2528.54	-1.8341	0.490238	-3.74124	0.000183112	0.00671922
								FKBP4	683.892	-1.71309	0.56919	-3.00969	0.00261511	0.033563		LOC101118928	6260.95	1.29672	0.305427	4.24559	2.18023e-05	0.00158929
								NDUFA9	3025.81	-3.04948	0.941863	-3.23771	0.00120494	0.0201617		LOC101117060	198.359	-3.27226	1.02784	-3.18362	0.00145444	0.0253312
								CD9	2744.1	-6.23446	1.38426	-4.50381	6.6747e-06	0.000508673		WASF2	188.728	-2.11461	0.677136	-3.12288	0.00179092	0.0289006
								SCNN1A	21.6538	-4.84782	1.54777	-3.13213	0.00173545	0.0254119		LOC101110916	831.679	-4.79532	0.891817	-5.37702	7.57295e-08	1.60719e-05
								GAPDH	16681.4	-2.57482	0.816812	-3.15228	0.00161998	0.0243226		LOC101102543	284.765	-2.31646	0.555808	-4.16773	3.07644e-05	0.00207147
								MLF2	1077.38	-2.44492	0.861975	-2.83642	0.00456227	0.047275		TAF12	4470.11	1.55498	0.284885	5.45827	4.80804e-08	1.07482e-05
								LRRC23	67.0307	-7.6481	2.16714	-3.52913	0.000416935	0.00991537		LOC101123533	89.5367	-3.07803	0.612662	-5.02402	5.06011e-07	8.00356e-05
								ATN1	34.4764	-7.08485	1.79474	-3.94757	7.895e-05	0.00318017		PTPRU	26.8947	-5.95656	1.97654	-3.01363	0.00258142	0.0361892
								PTPN6	38.467	-9.117	2.19131	-4.16053	3.17506e-05	0.00168459		LAPTM5	51.5083	6.32449	1.99152	3.17571	0.0014947	0.0258351
								PHB2	1793.03	-1.63546	0.545674	-2.99714	0.00272527	0.0343073		LOC101108033	157.007	-2.09499	0.447181	-4.68489	2.80114e-06	0.00033787
								NANOG	575.902	-3.3305	1.09865	-3.03145	0.00243386	0.0321308		HCRTR1	23.2724	20.4994	3.6901	5.55523	2.77253e-08	7.01437e-06
								LOC101122683	82.2563	-9.86707	3.20418	-3.07944	0.00207389	0.0286179		TXLNA	558.161	-2.0348	0.693075	-2.93591	0.00332574	0.0424026
								LOC101103714	112.841	4.0489	1.28447	3.1522	0.00162044	0.0243226		PTMA	3465.18	-2.06605	0.620918	-3.32741	0.000876572	0.0183249
								LOC101103227	1137.86	3.39649	0.906856	3.74534	0.00018015	0.00547173		NCL	18540.2	-1.17424	0.375695	-3.12552	0.00177489	0.0287793
								LOC101102473	2531.94	1.15428	0.30366	3.80122	0.000143983	0.0047141		FAM124B	12.0091	-26.0284	3.74512	-6.94993	3.65457e-12	3.22487e-09
								MANSC1	112.651	4.94008	1.70574	2.89615	0.00377769	0.0417513		MOGAT1	3294.77	1.87266	0.645976	2.89896	0.00374403	0.0450346
								DUSP16	823.772	-1.31314	0.417015	-3.14891	0.00163882	0.0244912		TMEM198	38.0225	-4.82522	1.58572	-3.04293	0.00234289	0.0339506
								LOC101107687	140.925	-3.62736	0.837683	-4.33023	1.48954e-05	0.00094957		CTDSP1	21.1972	-4.99119	1.43799	-3.47095	0.000518624	0.0132214
								PDE3A	589.364	2.0147	0.630216	3.19684	0.00138942	0.0221225		LOC101109155	471.268	-2.31452	0.671375	-3.44744	0.00056593	0.0140569
								SPX	10.9232	-18.8694	3.74511	-5.0384	4.69432e-07	5.70326e-05		BARD1	916.476	-1.60192	0.514141	-3.11572	0.00183495	0.0293838
								METTL20	285.073	-5.5929	1.79003	-3.12447	0.00178128	0.0258087		IDH1	10537.9	-2.28775	0.598603	-3.82181	0.000132477	0.00548698
								PKP2	134.359	-10.2565	2.42577	-4.22815	2.35621e-05	0.00135753		FZD5	94.0503	-4.17611	1.30186	-3.20781	0.00133751	0.0240867
								MFNG	12.1681	19.739	3.69817	5.3375	9.42346e-08	1.68078e-05		ZDBF2	30.1452	-8.48268	1.76977	-4.79311	1.64215e-06	0.000220259
								RAC2	623.184	-8.15936	1.46144	-5.58311	2.36253e-08	6.28734e-06		EEF1B2	14135.3	-1.17941	0.380238	-3.10178	0.0019236	0.0301976
								IL2RB	79.3201	-9.70154	2.37582	-4.08345	4.43714e-05	0.00212201		LOC101111780	374.118	-6.3692	1.86223	-3.42019	0.000625769	0.014842
								FOXRED2	505.074	-3.8437	1.01202	-3.79804	0.000145847	0.00475493		KIAA2012	219.556	2.38043	0.790085	3.01287	0.00258786	0.0362171
								MCM5	1176.37	-2.26582	0.784538	-2.8881	0.00387578	0.0424993		STRADB	3291.69	1.1777	0.350082	3.36407	0.000768025	0.0167013
								NUP37	5369.17	1.01113	0.309531	3.26666	0.00108825	0.0188624		LOC101102548	19.9007	5.1393	1.70681	3.01106	0.00260336	0.0363722
								SPIC	1062.87	-5.76722	1.13154	-5.0968	3.4544e-07	4.53844e-05		KCTD18	1896.43	1.45842	0.360985	4.0401	5.34282e-05	0.00298187
								UHRF1BP1L	1279.53	-1.72136	0.54052	-3.18464	0.00144935	0.0227739		SPATS2L	33.8492	-7.87469	2.30438	-3.41728	0.000632507	0.0149533
								SLC25A3	1513.3	-2.67484	0.689863	-3.87735	0.000105601	0.00385733		HSPD1	8673.12	-2.67308	0.707299	-3.77928	0.000157284	0.00599323
								BLOC1S1	204.768	-6.39568	1.6299	-3.92396	8.71035e-05	0.00337269		COQ10B	2731.13	1.76738	0.531249	3.32683	0.000878407	0.0183404
								CD63	1313.14	-2.9236	0.974469	-3.0002	0.002698	0.0341909		MYO1B	975.285	-2.83734	0.968313	-2.93019	0.00338751	0.0427351
								ERBB3	141.794	-7.18312	1.98856	-3.61222	0.000303592	0.00791606		TFCP2L1	270.272	-4.04664	1.16612	-3.47018	0.000520118	0.0132214
								MYL6	3513.22	-4.30069	0.78183	-5.5008	3.78072e-08	8.80383e-06		RALB	3334.22	1.95811	0.538889	3.63361	0.000279487	0.00884129
								ATP5B	3882.25	-2.57993	0.549055	-4.69886	2.61615e-06	0.00022845		LOC106990968	7.75262	-6.39177	2.11535	-3.02162	0.0025143	0.0356941
								NEMP1	543.103	1.21744	0.402347	3.02584	0.00247942	0.0325529		DBI	2630.51	-2.30298	0.527143	-4.3688	1.24932e-05	0.00108529
								MARS	805.319	-2.24833	0.639308	-3.51682	0.000436752	0.0102218		LOC101111343	27.3304	-4.00638	0.9915	-4.04073	5.32847e-05	0.00298187
								MBD6	104.213	-2.41364	0.66164	-3.64796	0.000264327	0.00719432		ACVR2A	476.124	2.26965	0.597825	3.79651	0.000146748	0.00581648
								SLC16A7	317.848	-11.4621	3.6784	-3.11604	0.00183297	0.0262898		MMADHC	518.716	-2.44811	0.753189	-3.25033	0.00115272	0.0219839
								LOC105609949	29.1494	4.99884	1.39919	3.57266	0.000353375	0.00893539		LOC101117395	255.001	-1.72867	0.465492	-3.71363	0.000204309	0.00717717
								MDM2	5152.48	1.72799	0.347044	4.97915	6.38628e-07	7.39523e-05		LOC101115858	118.893	-7.12741	1.95832	-3.63956	0.000273107	0.00871421
								SLC38A1	59.9894	7.90715	1.89787	4.16634	3.09535e-05	0.00165582		UPP2	143.289	5.65309	1.4075	4.01642	5.90899e-05	0.00316518
								PCED1B	156.364	-4.16316	1.14953	-3.62163	0.000292751	0.00774891		LOC106990335	25.4917	-3.75997	0.617619	-6.08784	1.14443e-09	4.76919e-07
								LOC106990101	4152.23	-2.43518	0.674772	-3.60889	0.00030751	0.00799326		DHRS9	53.7368	-7.42004	2.3624	-3.14089	0.00168433	0.0277675
								LOC101119975	4461.03	-2.14381	0.588923	-3.64023	0.000272393	0.00737794		METTL5	547.781	-4.1982	1.30848	-3.20846	0.0013345	0.0240583
								KRT8	15689.7	-8.90994	1.52697	-5.83503	5.37803e-09	2.19922e-06		METAP1D	105.931	-6.26035	1.48048	-4.22859	2.35161e-05	0.00168492
								LOC105610999	22.6495	-6.89042	2.14778	-3.20816	0.00133589	0.0215361		SCRN3	264.784	1.5834	0.507258	3.1215	0.00179935	0.0290075
								KRT18	1351.4	-9.78127	2.18202	-4.48267	7.37138e-06	0.000548328		HOXD13	18.7329	-5.8945	1.90779	-3.0897	0.00200357	0.0310174
								PCBP2	6457.43	-1.59888	0.513781	-3.11198	0.00185839	0.0264947		LOC105609054	140.018	3.39201	1.05095	3.22756	0.00124849	0.0229771
								NFE2	43.9335	-8.02506	2.07081	-3.87533	0.000106481	0.00387521		NUP35	19905.5	1.37993	0.473376	2.91508	0.00355602	0.0438383
								ITGA5	673.553	-10.3232	1.79899	-5.73831	9.56286e-09	3.64388e-06		LOC105608896	171.791	2.37404	0.777299	3.05421	0.00225651	0.0332449
								MRPL42	4052.15	1.52743	0.29512	5.17562	2.27153e-07	3.28314e-05		BIN1	24.5253	-5.40122	1.31877	-4.09566	4.20963e-05	0.00254919
								LOC105614911	38.0499	-3.93945	1.3953	-2.82337	0.00475213	0.0485227		LOC106990950	111.367	-3.9697	1.28731	-3.08372	0.00204432	0.0314162
								MYF6	223.879	3.62593	1.13888	3.18376	0.00145375	0.0228217		LOC105601854	123.566	-3.33821	1.0804	-3.08978	0.00200304	0.0310174
								LOC101103557	432.404	-3.61956	0.939436	-3.85291	0.000116722	0.00414438		IMP4	857.891	-1.56905	0.526745	-2.97876	0.00289417	0.038819
								CSRP2	2512.36	-7.1538	1.5156	-4.7201	2.35727e-06	0.000211347		CLCN3	71.297	-1.6741	0.571301	-2.93032	0.00338609	0.0427351
								TBC1D15	2843.65	2.13021	0.74156	2.87261	0.00407099	0.0436687		LOC105608622	102.47	-3.00782	0.972319	-3.09345	0.00197843	0.0307785
								LOC105611978	161.392	-7.99346	2.65653	-3.00898	0.00262122	0.0335733		PLAA	8994.47	1.61744	0.404619	3.99744	6.403e-05	0.00340471
								ZNF2	2768.91	1.46355	0.428265	3.41739	0.000632238	0.0130865		SAXO1	2456.72	3.19408	0.930088	3.43418	0.00059436	0.0144421
								STARD7	1257.52	-2.34694	0.782496	-2.9993	0.00270599	0.0342146		LOC105608091	21.4596	-2.09394	0.610898	-3.42764	0.000608841	0.0145895
								CNNM4	97.0178	-5.02474	1.26274	-3.97924	6.91359e-05	0.00291973		GLDC	2518.79	-5.05779	1.221	-4.14235	3.4377e-05	0.00225142
								TMEM131	529.744	1.47773	0.443692	3.33052	0.000866839	0.0162748		LOC105608041	46.4466	-9.31325	2.40184	-3.87755	0.000105514	0.0047049
								UNC50	3507.22	1.2939	0.40535	3.19206	0.00141261	0.0224278		CDC37L1	4148.64	1.40959	0.321017	4.39103	1.12815e-05	0.00100604
								IL1RL1	34.67	7.35247	2.20407	3.33586	0.000850355	0.0161462		SPATA6L	24.9329	-7.6818	1.48592	-5.16972	2.3444e-07	4.31936e-05
								HK2	1066.64	-2.00137	0.482732	-4.14594	3.38427e-05	0.00176762		SLC1A1	505.301	-4.28318	1.25401	-3.41558	0.000636472	0.0149795
								HTRA2	113.377	-9.68144	3.01597	-3.21006	0.00132708	0.0214559		ABHD17B	1424.69	1.49357	0.397674	3.75577	0.000172813	0.0064516
								AUP1	317.677	-2.80305	0.939542	-2.98343	0.00285042	0.0352955		LOC101111001	164.244	1.69949	0.505825	3.35984	0.000779887	0.0168717
								MTHFD2	816.134	-4.19587	1.41254	-2.97045	0.00297364	0.0359656		STOML2	954.946	-1.82415	0.510792	-3.57121	0.000355336	0.010343
								BOLA3	1142.56	-4.16807	1.10289	-3.77921	0.000157326	0.00496748		CCIN	104.512	-3.52515	1.18044	-2.98631	0.00282364	0.0381783
								ATP6V1B1	1607.95	-4.79557	1.23394	-3.88637	0.000101754	0.00374126		TRMT10B	410.157	1.88959	0.468729	4.03131	5.54662e-05	0.0030308
								GALM	3251.19	-2.56895	0.639087	-4.01972	5.82672e-05	0.00259127		NCBP1	8397.59	1.57681	0.441688	3.56997	0.000357017	0.0103739
								SRSF7	10054.7	-1.68933	0.411709	-4.10321	4.0745e-05	0.00199746		NANS	563.352	-3.68877	0.971163	-3.7983	0.000145695	0.00578843
								LOC106991057	33.9576	4.77854	0.769707	6.20826	5.35741e-10	3.45471e-07		LPL	154.046	-6.08899	2.01125	-3.02747	0.00246614	0.0352192
								PKDCC	162.707	-7.76621	1.57968	-4.91633	8.81817e-07	9.53841e-05		LZTS1	152.27	-8.70672	1.85505	-4.69351	2.68551e-06	0.000326384
								DYNC2LI1	9861.71	2.8766	0.827778	3.47508	0.000510693	0.0113558		C2H8orf58	45.0331	-6.69564	2.27797	-2.9393	0.00328955	0.042201
								SLC3A1	12.7396	-5.2574	1.70994	-3.07462	0.00210772	0.0289182		CDCA2	5259.2	1.18723	0.354657	3.34755	0.000815303	0.0174173
								LHCGR	15.5755	5.56851	1.96235	2.83768	0.00454431	0.0471764		EPHX2	101.929	-5.84208	1.94942	-2.99682	0.0027281	0.0375528
								LOC101112474	128.398	-1.48366	0.500902	-2.96197	0.00305677	0.036399		BAG1	210.04	-2.01674	0.33204	-6.0738	1.24917e-09	4.8706e-07
								FANCL	1580.17	1.92884	0.358885	5.37454	7.67804e-08	1.46284e-05		DCAF12	10961.2	1.54733	0.457543	3.38183	0.00072006	0.0161129
								SEPT10	117.205	-2.94327	0.994933	-2.95826	0.00309385	0.0365808		ENHO	455.931	-4.63763	1.21682	-3.81126	0.00013826	0.00565382
								LIMS1	786.576	-4.34439	0.825588	-5.26218	1.4236e-07	2.38681e-05		DCTN3	751.731	-3.16061	1.00795	-3.1357	0.00171447	0.0281664
								LOC101116298	50.49	-8.52474	2.57939	-3.30494	0.000949952	0.0173307		GALT	1157.94	-2.6982	0.90623	-2.97739	0.00290715	0.0389308
								NT5DC4	7.1186	-5.81401	2.05527	-2.82884	0.00467177	0.0480202		IL11RA	52.3097	-6.46379	2.18325	-2.96063	0.00307006	0.0404659
								PSD4	447.276	-1.95232	0.595652	-3.27762	0.00104687	0.0184951		HSD17B3	57.0662	7.03444	1.98778	3.53883	0.000401897	0.0110462
								PAX8	21.7274	-6.55805	1.94113	-3.37847	0.000728912	0.0145487		NINJ1	451.588	-5.9339	1.08268	-5.48078	4.23452e-08	9.59405e-06
								LOC101107943	1914.84	-1.89657	0.354711	-5.34681	8.95169e-08	1.63135e-05		LOC105607013	60.4527	-6.82342	1.9991	-3.41325	0.000641936	0.0150122
								CAPG	3967.71	-4.80313	1.40747	-3.41259	0.000643495	0.0132704		LOC101106665	8.19729	-21.9536	3.68961	-5.9501	2.67974e-09	8.80952e-07
								ELMOD3	158.913	-3.39142	0.978245	-3.46684	0.000526623	0.0115871		RNF20	3666.77	1.20054	0.39288	3.05575	0.00224502	0.0331923
								LOC106991048	22.1046	-23.4202	3.23529	-7.23897	4.521e-13	6.31659e-10		LOC105606824	44.9072	5.19301	1.36363	3.80821	0.000139974	0.00568235
								TCF7L1	92.6847	-7.4878	2.02236	-3.70251	0.000213476	0.00615406		KLF4	1200.98	-1.98874	0.626507	-3.17434	0.00150179	0.025931
								SUCLG1	4004.93	-4.60794	1.31458	-3.50524	0.000456189	0.0105061		UGCG	1952.33	-5.2966	1.21171	-4.37116	1.23588e-05	0.00107921
								LOC654331	263.125	-24.3013	3.6785	-6.60631	3.9402e-11	3.88596e-08		INIP	3860.66	1.49064	0.401122	3.71618	0.000202259	0.00714083
								CCT4	5372.11	-2.2595	0.803649	-2.81155	0.00493036	0.0498868		HDHD3	168.218	-11.0618	2.54999	-4.338	1.43782e-05	0.00118752
								LOC101114597	252.011	-2.1906	0.511809	-4.28011	1.86803e-05	0.00114304		FBXW2	789.494	-1.27885	0.443963	-2.88053	0.0039701	0.0464176
								SERTAD2	475.195	-2.19515	0.730046	-3.00687	0.00263957	0.0336695		C5	259.074	2.89667	0.967727	2.99327	0.00276006	0.0378161
								ZNF512	252.918	2.23452	0.58791	3.80078	0.00014424	0.0047141		RPS7	2335.63	-1.39999	0.324272	-4.31734	1.57917e-05	0.00129153
								DNMT3A	7391.44	-3.20467	0.865791	-3.70144	0.000214377	0.00616508		TMEM18	272.11	-1.80248	0.569485	-3.16511	0.00155022	0.0263333
								EFR3B	22.1957	24.2591	3.23006	7.51042	5.89379e-14	9.88152e-11		ACP1	2200.64	-3.19529	0.717577	-4.4529	8.47199e-06	0.000821048
								CENPO	4893.42	1.30819	0.316986	4.12696	3.67588e-05	0.00187896		METTL6	9103.02	1.81889	0.444737	4.08981	4.31726e-05	0.00257591
								FAM228A	56.5353	-3.87262	1.06157	-3.64802	0.000264265	0.00719432		ETS2	174.437	-7.2479	1.68878	-4.2918	1.77233e-05	0.00140829
								LOC101105484	1756.8	-1.95611	0.561013	-3.48675	0.000488921	0.0109589		LOC101114408	200.401	-3.30302	1.14545	-2.88361	0.00393148	0.0463276
								LOC105612936	86.4116	-8.57151	2.31943	-3.69552	0.000219433	0.0062979		RUNX1	34.8059	-8.77905	2.40085	-3.65664	0.000255545	0.00838448
								MYCN	200.033	-3.7476	1.20069	-3.12119	0.00180121	0.0259889		FBXO25	935.495	1.43687	0.449873	3.19394	0.00140347	0.0248475
								LOC105612852	56.0623	-4.24179	1.50408	-2.82019	0.00479957	0.0488286		YBEY	133.629	-2.69665	0.708769	-3.8047	0.000141978	0.00571993
								ATP6V1C2	152.576	-4.61589	1.43194	-3.22352	0.00126626	0.0206812		PCBP3	67.0032	-4.95834	1.32662	-3.73756	0.000185816	0.00678942
								ASAP2	512.185	-2.07736	0.697607	-2.97784	0.00290287	0.0355747		SUMO3	2193.37	-3.42063	0.900129	-3.80015	0.000144607	0.00575888
								RNF144A	18.3457	-8.57882	1.90808	-4.49605	6.9228e-06	0.000525193		UBE2G2	290.461	-3.63855	1.12201	-3.24288	0.00118328	0.0221911
								GGTA2P	895.883	-3.95388	1.03836	-3.80779	0.000140212	0.00466429		PFKL	161.34	-11.044	2.30863	-4.78381	1.72004e-06	0.000227072
								NDUFA8	5171.42	-3.05265	1.05524	-2.89286	0.00381753	0.0420254		C1H21orf33	1737.54	-4.96272	1.21608	-4.08091	4.48588e-05	0.00264825
								LOC101121084	33.033	7.55647	2.4263	3.1144	0.00184319	0.0263902		TRAPPC10	302.685	-4.60292	1.00048	-4.60072	4.2103e-06	0.000461372
								LOC105611883	185.608	2.20755	0.780935	2.8268	0.00470157	0.0482066		PDXK	1285.93	-6.15134	1.50483	-4.08775	4.35584e-05	0.00258972
								DENND1A	410.838	-1.8479	0.632296	-2.92253	0.00347204	0.0395893		SLC37A1	148.158	-4.94195	1.56331	-3.16121	0.00157116	0.0264478
								LOC105610844	76.0494	3.18949	0.832945	3.82917	0.000128574	0.00442642		RIPK4	88.4156	-8.5036	2.27572	-3.73666	0.000186482	0.00679255
								SLC2A8	397.736	-3.83613	1.00591	-3.81358	0.000136966	0.00461118		NUDT16	441.605	-3.00633	1.03242	-2.91192	0.0035921	0.043992
								ST6GALNAC4	613.066	-2.33003	0.811745	-2.87039	0.00409964	0.0438705		LOC101112530	1079.93	-2.72209	0.862664	-3.15544	0.00160255	0.026788
								COQ4	415.759	-4.52959	1.39735	-3.24155	0.00118882	0.0200335		PLOD2	132.257	-10.0734	2.34333	-4.29878	1.71741e-05	0.00138433
								SLC27A4	151.042	-6.54719	1.56321	-4.1883	2.81056e-05	0.00154498		PLSCR4	188.155	-6.63688	2.08641	-3.181	0.00146768	0.0254997
								TBC1D13	265.591	-2.13407	0.754985	-2.82664	0.00470392	0.0482066		LOC101121993	61.4162	-9.22624	2.61878	-3.5231	0.000426526	0.0115148
								PRRC2B	38.9763	-4.38593	1.50154	-2.92095	0.00348966	0.03972		AADACL2	11.297	-22.1732	3.68306	-6.02031	1.74078e-09	6.20977e-07
								GBGT1	32.4131	-8.19284	2.71545	-3.01712	0.0025519	0.0330181		LOC105605979	71.9094	8.4681	2.20138	3.84672	0.000119711	0.00510708
								QSOX2	207.089	-1.6759	0.59531	-2.81518	0.00487499	0.0495058		LOC101115671	171.227	9.39427	2.12514	4.42053	9.84576e-06	0.000912011
								PMPCA	76.9139	-3.07657	1.01815	-3.02173	0.00251337	0.0327403		MBNL1	193.666	-4.25281	1.00425	-4.23481	2.28747e-05	0.00165309
								AGPAT2	232.802	-4.64997	1.53172	-3.03579	0.00239906	0.0317463		LOC105603773	11.8544	3.57067	1.24907	2.85867	0.00425422	0.0485874
								RPL7A	17840.4	-1.46901	0.51334	-2.86168	0.00421407	0.0447455		LOC105603634	11.1301	24.0489	3.74531	6.42107	1.35317e-10	7.8232e-08
								SURF1	42.8309	-2.16579	0.710817	-3.0469	0.00231214	0.0309133		PRKCI	218.657	-4.13117	1.29312	-3.19474	0.00139958	0.0248087
								SURF2	421.085	-3.02977	0.873571	-3.46826	0.000523839	0.0115657		RPL22L1	1058.9	-2.88481	0.762693	-3.78239	0.000155328	0.00595972
								TMEM203	156.559	-2.74733	0.963165	-2.8524	0.00433901	0.0456699		LOC105603190	10.2001	-28.9321	3.74732	-7.72073	1.15662e-14	2.15466e-11
								TPRN	101.279	-3.96884	1.23587	-3.21137	0.00132104	0.021379		SOX2	38.2476	-2.91866	0.559712	-5.21458	1.84233e-07	3.58777e-05
								C3H9orf116	54.2039	-4.60995	1.54579	-2.98226	0.00286125	0.0353513		LOC105602967	19.8764	-6.50961	1.78633	-3.64412	0.000268303	0.00861757
								TMEM141	75.9571	-10.1522	2.88803	-3.51525	0.000439338	0.0102379		AP2M1	6970.64	-1.69126	0.476192	-3.55164	0.000382845	0.0107158
								EDF1	862.582	-2.81931	0.951713	-2.96236	0.00305292	0.0363958		AHSG	23.821	-8.27202	2.85947	-2.89285	0.00381765	0.0454973
								DPH7	429.679	-1.83427	0.640797	-2.86248	0.00420336	0.0446884		LOC105602679	127.379	-10.151	1.96329	-5.17038	2.33615e-07	4.31936e-05
								ARRDC1	297.983	-3.1812	0.902052	-3.52663	0.00042089	0.00997287		TMEM207	84.7354	-28.538	3.74505	-7.62019	2.53302e-14	3.53905e-11
								C2H1orf64	540.672	-6.04303	1.02386	-5.9022	3.58693e-09	1.54201e-06		IL1RAP	41.9128	-8.38333	1.60341	-5.22845	1.70939e-07	3.37172e-05
								ARHGEF19	31.3938	-8.85896	2.74541	-3.22682	0.00125173	0.0205751		XXYLT1	549.123	1.56292	0.534604	2.92352	0.00346103	0.0430969
								ALDH4A1	112.096	-4.24689	1.11529	-3.80787	0.000140171	0.00466429		CEP19	193.769	-3.74899	0.980335	-3.82419	0.000131202	0.00546129
								TMCO4	57.2487	-4.24631	1.23868	-3.42809	0.000607848	0.012739		LRCH3	3382.1	1.02267	0.346777	2.94908	0.00318719	0.0414236
								LOC101107171	11.2902	-21.3005	3.74702	-5.68464	1.31088e-08	4.29947e-06		LOC101121396	146.455	-1.84475	0.471808	-3.90997	9.23092e-05	0.00428694
								PLA2G5	218.342	-9.25722	2.79214	-3.31546	0.000914936	0.0168684		LOC101114575	674.48	1.87759	0.615695	3.04955	0.00229184	0.0335172
								PINK1	675.275	-3.17126	0.764737	-4.14686	3.37061e-05	0.00176599		CSTA	97.9608	-4.77795	1.17908	-4.05226	5.07259e-05	0.00286354
								RPL11	527.416	-2.23931	0.652716	-3.43076	0.000601899	0.0126777		ILDR1	541.533	-2.24842	0.747223	-3.00903	0.00262079	0.0364952
								LYPLA2	679.836	-2.83986	0.947679	-2.99664	0.00272968	0.0343073		LOC101111847	1145.03	-4.76057	1.5583	-3.05497	0.00225082	0.0332446
								FUCA1	2528.54	-1.47441	0.490164	-3.00799	0.00262984	0.0336066		LOC106990556	89.1851	-7.08904	1.8147	-3.90646	9.36587e-05	0.00432585
								LOC106990974	278.421	-4.48415	0.734066	-6.10865	1.00479e-09	5.43431e-07		GTF2E1	8787.66	1.65258	0.570911	2.89463	0.003796	0.0453703
								SLC30A2	342.521	-11.8577	3.67833	-3.22366	0.00126563	0.0206812		GPR156	56.9296	3.872	1.30354	2.97038	0.00297434	0.0395149
								GPR3	34.7405	5.10281	1.32586	3.84869	0.000118752	0.00417401		TMEM39A	2995.73	1.39556	0.423442	3.29576	0.000981571	0.0197563
								LOC101110916	831.679	-4.9495	0.890943	-5.55536	2.77048e-08	6.86498e-06		ATP6V1A	2897.94	-3.14646	0.960361	-3.27633	0.00105166	0.0206707
								TAF12	4470.11	1.43327	0.284888	5.03098	4.8798e-07	5.88595e-05		PLCXD2	83.9378	-6.27863	2.07648	-3.02368	0.00249717	0.0355111
								LOC101123533	89.5367	-1.77397	0.59735	-2.96974	0.0029805	0.0359656		PROS1	231.378	-11.3287	2.3474	-4.82607	1.39252e-06	0.000191369
								PTPRU	26.8947	-6.97519	1.99826	-3.49062	0.000481899	0.0108542		RBM11	573.606	1.17222	0.400773	2.92491	0.0034456	0.0430969
								LOC101108033	157.007	-1.4248	0.444585	-3.20479	0.00135163	0.0217481		LOC105616415	15.4339	-7.09756	1.80261	-3.93738	8.23754e-05	0.0040032
								HCRTR1	23.2724	24.3835	3.67897	6.62781	3.40708e-11	3.57019e-08		ITSN1	1906.93	-1.30905	0.366943	-3.56745	0.000360477	0.0103844
								HDAC1	2313.36	-1.52834	0.518167	-2.94952	0.00318268	0.0373153		MPC2	1917.88	-4.39382	0.950263	-4.62379	3.76792e-06	0.000424528
								MARCKSL1	1437.49	-4.8847	0.93677	-5.2144	1.84409e-07	2.83651e-05		MPZL1	225.504	-9.31587	1.73052	-5.38327	7.31436e-08	1.59237e-05
								PDE6D	2952.73	1.25206	0.334947	3.73808	0.00018543	0.00558756		ILDR2	378.78	3.36813	1.12997	2.98072	0.00287575	0.0386957
								PTMA	3465.18	-2.78966	0.621047	-4.49186	7.06036e-06	0.000533216		TADA1	8527.63	1.91228	0.51849	3.68816	0.000225877	0.00766611
								FAM124B	12.0091	-18.9403	3.74507	-5.0574	4.25021e-07	5.27844e-05		LMX1A	29.2001	6.6608	2.21558	3.00634	0.0026441	0.0367489
								SERPINE2	1556.22	-1.39405	0.44608	-3.12511	0.00177739	0.0258044		PCP4L1	101.036	3.94976	1.12496	3.51102	0.000446391	0.0119365
								MOGAT1	3294.77	1.86917	0.645985	2.89352	0.00380948	0.042018		PPOX	64.3394	-7.81001	1.95684	-3.99114	6.57554e-05	0.00343444
								TMEM198	38.0225	-5.78446	1.62099	-3.56847	0.000359072	0.0090258		PFDN2	1332.04	-1.81527	0.544908	-3.33134	0.000864285	0.0181515
								CTDSP1	21.1972	-7.98241	1.6359	-4.87953	1.06338e-06	0.00011213		SLAMF7	35.019	28.8032	3.74492	7.69127	1.45676e-14	2.44241e-11
								TNS1	40.3473	-9.05198	2.73039	-3.31527	0.000915557	0.0168684		TAGLN2	9579.84	-2.40506	0.806091	-2.98361	0.00284872	0.0384244
								BARD1	916.476	-1.49124	0.514061	-2.90089	0.00372102	0.0412709		LOC101111337	99.2691	-10.8516	1.91042	-5.6802	1.34541e-08	3.82325e-06
								IDH1	10537.9	-1.90657	0.598573	-3.18519	0.0014466	0.0227521		LAMTOR2	1015.51	-4.08682	1.39321	-2.93339	0.00335283	0.0425146
								FZD5	94.0503	-5.05376	1.31127	-3.85408	0.000116165	0.00414389		KRTCAP2	31.4563	-2.92896	0.901427	-3.24925	0.00115708	0.0219951
								EEF1B2	14135.3	-1.30535	0.380237	-3.433	0.000596945	0.012605		DPM3	180.388	-2.21873	0.58655	-3.78268	0.000155147	0.00595972
								NDUFS1	1745.75	-4.04266	1.23887	-3.26318	0.0011017	0.0189642		IL6R	842.143	-4.58352	1.33891	-3.42331	0.000618634	0.014733
								KIAA2012	219.556	2.29802	0.790157	2.90831	0.00363386	0.0405645		RPS27	1161.67	-1.582	0.526251	-3.00617	0.00264559	0.0367489
								LOC101102548	19.9007	5.91948	1.70432	3.47323	0.000514233	0.0114043		S100A16	1927.47	-3.71133	1.08215	-3.42959	0.000604502	0.0145828
								AOX1	35.6296	7.23719	1.6544	4.37451	1.21704e-05	0.000816197		S100A11	6569.79	-5.02387	1.29888	-3.86785	0.000109799	0.00483172
								SPATS2L	33.8492	-6.40955	2.2414	-2.85962	0.00424144	0.0450076		LOC105615685	32.6092	-2.92947	1.02849	-2.84832	0.00439507	0.0496883
								COQ10B	2731.13	1.97301	0.531222	3.7141	0.000203926	0.00601941		THEM4	1509.7	-1.76385	0.487745	-3.61633	0.000298812	0.00913882
								LOC105609981	31.0776	-4.55952	1.15506	-3.94743	7.8996e-05	0.00318017		RIIAD1	808.778	3.31358	1.04128	3.18222	0.00146151	0.0254188
								LOC101120060	69.7462	-4.40462	1.38162	-3.188	0.00143259	0.0225953		CELF3	363.928	2.82113	0.990068	2.84943	0.00437972	0.0495816
								TFCP2L1	270.272	-5.85659	1.17613	-4.97957	6.37268e-07	7.39523e-05		SELENBP1	4004.7	2.61626	0.884167	2.95901	0.00308626	0.0405519
								RALB	3334.22	1.90482	0.538904	3.53462	0.000408355	0.00976183		RFX5	2339.04	1.75507	0.614398	2.85657	0.00428251	0.0488439
								DBI	2630.51	-2.76894	0.527262	-5.25154	1.5083e-07	2.50379e-05		PRUNE	811.725	1.17236	0.351523	3.33508	0.000852751	0.0179613
								MARCO	22.8643	-8.37562	2.8096	-2.98107	0.00287244	0.0354634		CTSS	194.1	6.66623	1.9973	3.33763	0.000844969	0.0178648
								RAB3GAP1	1796.77	1.5685	0.341185	4.59721	4.28182e-06	0.000358945		PLEKHO1	239.802	1.68465	0.510199	3.30194	0.000960187	0.0194192
								ACVR2A	476.124	1.75121	0.598119	2.92786	0.00341307	0.0391406		LOC101120207	62.2011	5.47485	1.86067	2.94241	0.00325665	0.0420008
								MBD5	247.565	2.4568	0.822941	2.98539	0.00283215	0.0351472		PDZK1	2692.07	-3.35816	0.91162	-3.68373	0.000229846	0.00773812
								LOC101115858	118.893	-10.1042	2.10821	-4.79278	1.64488e-06	0.000156014		GJA5	24.1378	-26.7982	3.74583	-7.15413	8.42027e-13	8.30436e-10
								DAPL1	125.003	3.16901	1.12765	2.81027	0.00495007	0.0499656		ACP6	192.668	-4.47096	1.49165	-2.99733	0.00272351	0.0375258
								PLA2R1	21.9034	-8.21147	2.54972	-3.22053	0.00127952	0.0208682		PHGDH	4388.99	-5.1633	1.59309	-3.24106	0.00119086	0.0222585
								FAP	144.223	3.56808	1.24851	2.85787	0.00426491	0.0451423		TBX15	384.994	4.66026	1.0932	4.26297	2.01729e-05	0.00151796
								LOC105609313	23.3041	-7.34542	2.07703	-3.5365	0.000405465	0.00971147		CD58	55.8013	23.1846	2.352	9.85737	6.36967e-23	3.5598e-19
								BBS5	1086.63	1.64412	0.418214	3.93128	8.4494e-05	0.00331763		SIKE1	595.531	-2.16285	0.748644	-2.88903	0.00386433	0.0458524
								CCDC173	886.694	2.988	0.89386	3.3428	0.000829363	0.0158734		RHOC	1633.54	-3.66604	1.00571	-3.64523	0.000267155	0.00859715
								SP5	36.9311	-3.86811	1.27448	-3.03504	0.00240503	0.0318003		MOV10	533.86	-5.12444	1.42962	-3.58446	0.000337773	0.0100767
								METAP1D	105.931	-4.76236	1.45772	-3.26698	0.001087	0.0188624		ALX3	22.0856	-4.3068	1.36828	-3.14759	0.00164623	0.0273453
								NUP35	19905.5	1.88911	0.473369	3.99077	6.58599e-05	0.00281062		STRIP1	5898.03	1.91898	0.50016	3.83672	0.000124686	0.00522623
								LOC105608896	171.791	2.26077	0.77735	2.9083	0.00363402	0.0405645		LOC101107401	85.9248	6.83617	2.03527	3.35885	0.000782671	0.0168884
								INPP1	4250.94	2.5615	0.734961	3.48522	0.000491732	0.0110072		AMIGO1	240.808	3.53604	1.20234	2.94098	0.00327177	0.0421309
								BIN1	24.5253	-4.19832	1.27065	-3.30406	0.000952964	0.0173667		TMEM167B	252.805	-2.81415	0.69789	-4.03237	5.52176e-05	0.0030308
								LIMS2	69.5427	-10.3057	2.70051	-3.8162	0.000135524	0.00460873		STXBP3	10607.7	1.55503	0.533956	2.91228	0.00358799	0.0439739
								LOC105601854	123.566	-3.2065	1.07993	-2.96917	0.00298607	0.0359658		SLC25A24	83.0425	2.93001	0.917499	3.19347	0.00140573	0.0248613
								LOC101122413	610.955	-1.89727	0.633104	-2.99677	0.00272859	0.0343073		DBT	88.7577	-7.64541	2.12064	-3.60523	0.000311874	0.0094214
								GALNTL6	26.7623	3.44222	1.10559	3.11347	0.00184904	0.0264167		SNX7	1176.07	-5.17788	1.48946	-3.47634	0.000508304	0.0130899
								GATA4	108.456	-4.15894	1.26581	-3.28559	0.00101769	0.0181443		CNN3	15983.6	1.42673	0.439776	3.24423	0.00117769	0.0221606
								LOC106990946	28.7091	2.74036	0.956401	2.86528	0.00416634	0.0444357		ABCD3	2463.82	1.1349	0.35354	3.21011	0.00132686	0.0239593
								MOB3B	379.34	-5.58547	1.42722	-3.91353	9.09558e-05	0.00346119		RPL5	769.546	-1.5041	0.513446	-2.92943	0.00339586	0.0427773
								EQTN	69.4653	2.24035	0.69503	3.22339	0.00126683	0.0206812		C1H1orf146	27.0075	-4.98079	1.66701	-2.98785	0.00280947	0.0381783
								IFT74	3011.72	1.87663	0.662231	2.8338	0.00459988	0.0476059		HS2ST1	503.53	1.83388	0.469767	3.90382	9.46876e-05	0.0043494
								PLAA	8994.47	1.36513	0.404643	3.37366	0.000741747	0.0147347		LHX8	3365.53	2.86808	0.802792	3.57263	0.000353412	0.0103049
								RPS6	21505.7	-1.09543	0.339786	-3.22389	0.00126461	0.0206812		LOC101120030	91.2212	-7.93301	2.0396	-3.8895	0.000100452	0.00452738
								SAXO1	2456.72	2.69195	0.930126	2.89418	0.00380151	0.0419869		FPGT	114.794	-4.81494	1.21943	-3.94851	7.86385e-05	0.00389118
								LOC105608177	131.453	4.92952	1.48186	3.32658	0.000879175	0.0164328		CTH	983.049	1.6895	0.491835	3.43509	0.000592348	0.0144421
								LOC105608091	21.4596	-2.57792	0.626825	-4.11266	3.91129e-05	0.00194589		LEPROT	1689.18	1.35056	0.446479	3.02492	0.002487	0.0353965
								GLDC	2518.79	-5.10485	1.22099	-4.18092	2.90329e-05	0.00158555		ANGPTL3	19.9078	-7.89123	2.27826	-3.46371	0.000532783	0.0134325
								CDC37L1	4148.64	1.65539	0.320996	5.15705	2.50877e-07	3.56457e-05		LOC105608334	537.227	3.96926	1.07158	3.70413	0.000212114	0.00736144
								PTAR1	942.433	2.50491	0.749984	3.33996	0.00083792	0.0159824		LOC101118751	1997.33	-7.43242	2.03563	-3.65116	0.00026106	0.00847683
								GDA	147.392	4.21701	1.50029	2.8108	0.00494182	0.0499425		FAM151A	2220.23	-6.82422	2.3262	-2.93363	0.00335024	0.0425146
								ANXA1	10533.5	-9.614	2.69478	-3.56764	0.000360212	0.00903935		TCEANC2	2962.97	1.54094	0.454726	3.38873	0.000702164	0.0158594
								RORB	17.7523	-6.34323	1.93407	-3.27973	0.00103905	0.0184151		GLIS1	47.9851	5.32538	1.5252	3.4916	0.00048013	0.0125387
								LOC101111001	164.244	1.68628	0.505816	3.33378	0.000856751	0.0161675		SCP2	6306.84	-3.04185	1.06076	-2.86761	0.00413588	0.0476578
								LOC101109680	10809.6	-1.12333	0.390369	-2.87761	0.00400697	0.0433425		CC2D1B	318.236	-2.58226	0.776626	-3.32497	0.000884276	0.0184396
								TPM2	229.288	-6.68734	1.75751	-3.80501	0.000141796	0.00467062		PDZK1IP1	213.173	-11.1421	2.44143	-4.56377	5.02421e-06	0.000533139
								TRMT10B	410.157	2.96965	0.468056	6.34465	2.22931e-10	1.77984e-07		LOC105609133	31.2684	-5.75666	1.84645	-3.11769	0.00182275	0.0292999
								NCBP1	8397.59	1.3309	0.441704	3.0131	0.00258597	0.0332999		UQCRH	4916.73	-1.9107	0.670167	-2.85108	0.00435709	0.0494256
								XPA	475.037	1.31828	0.421725	3.12591	0.00177253	0.0258044		TSPAN1	1095.53	-11.702	2.63803	-4.43589	9.16931e-06	0.00086407
								NANS	563.352	-4.84224	0.975173	-4.96552	6.8518e-07	7.68586e-05		MUTYH	282.009	-5.02308	1.29663	-3.87394	0.00010709	0.00474992
								ALG2	565.416	1.45423	0.517545	2.80986	0.00495629	0.0499712		HECTD3	628.686	-1.63749	0.41368	-3.95834	7.54718e-05	0.00379955
								LPL	154.046	-25.7685	2.16961	-11.877	1.55826e-32	2.61258e-28		HYI	94.3934	-9.34956	1.829	-5.11184	3.19028e-07	5.40286e-05
								LZTS1	152.27	-7.26743	1.80865	-4.01815	5.86565e-05	0.00260168		ERMAP	321.338	3.59537	1.26101	2.85118	0.00435569	0.0494256
								NPM2	502.764	3.6144	1.18969	3.0381	0.00238078	0.0315792		GUCA2A	17.1966	-5.4018	1.54922	-3.48679	0.000488847	0.0126482
								C2H8orf58	45.0331	-8.87039	2.33855	-3.79312	0.000148764	0.0047873		MYCL	5434.47	3.41628	0.830487	4.11359	3.89556e-05	0.00243705
								NEFL	968.323	-3.19561	0.924865	-3.45521	0.000549857	0.0118495		HEYL	255.85	-6.61527	1.91586	-3.4529	0.000554599	0.0138164
								ADRA1A	15.3664	-4.57921	1.51334	-3.02589	0.00247903	0.0325529		NDUFS5	929.797	-3.52672	1.09724	-3.21416	0.00130826	0.0237384
								EPHX2	101.929	-7.92358	1.98133	-3.99913	6.35768e-05	0.00274724		INPP5B	6484.46	2.35892	0.717946	3.28564	0.0010175	0.0202391
								LOC101118252	32.9115	-8.53881	2.42815	-3.51659	0.000437136	0.0102218		CDCA8	7368.84	1.87367	0.512309	3.65732	0.00025487	0.00837873
								BAG1	210.04	-1.72444	0.329253	-5.23745	1.6281e-07	2.59969e-05		SH3D21	419.429	-4.26612	0.942854	-4.52468	6.04858e-06	0.000627171
								ENHO	455.931	-4.69734	1.21703	-3.85967	0.000113538	0.00406749		LOC101109655	529.021	-1.77621	0.580707	-3.05869	0.00222305	0.0330775
								GALT	1157.94	-2.88099	0.906296	-3.17886	0.00147855	0.0230384		LOC101109400	8.76961	-3.20107	1.06145	-3.01575	0.00256342	0.036115
								IL11RA	52.3097	-6.7197	2.19397	-3.06281	0.00219273	0.0296239		LOC101109132	318.318	-3.12416	0.460151	-6.78942	1.12584e-11	8.20691e-09
								LOC101114490	557.732	-1.69004	0.466499	-3.62281	0.000291415	0.00773079		LOC101114743	18.3088	7.00664	1.9898	3.52127	0.000429484	0.0115581
								LOC101111936	180.789	3.04931	0.864468	3.52739	0.000419678	0.00996645		GJB5	954.611	-7.2595	1.21669	-5.96662	2.42225e-09	8.28804e-07
								HSD17B3	57.0662	5.7596	1.99402	2.88844	0.00387157	0.0424809		NEU2	69.6134	4.70188	1.3718	3.42752	0.000609129	0.0145895
								OGN	226.081	2.08652	0.731874	2.85092	0.00435926	0.0457957		SH3BP4	221.121	-6.35086	1.61556	-3.93106	8.45736e-05	0.0040746
								LOC101123603	1679.05	-1.73005	0.43208	-4.00401	6.22767e-05	0.00271412		NDUFA10	29.9052	-4.26662	1.17826	-3.62112	0.000293332	0.00910741
								LOC106990178	26.0943	3.30991	0.962495	3.43889	0.000584103	0.0123963		DTYMK	2916.55	-2.40095	0.687461	-3.49249	0.000478535	0.0125166
								LOC105606824	44.9072	5.6137	1.3629	4.11892	3.80645e-05	0.00190982
								KLF4	1200.98	-3.45609	0.627451	-5.50814	3.62648e-08	8.56359e-06
								UGCG	1952.33	-4.94254	1.21122	-4.08063	4.4913e-05	0.00212681
								INIP	3860.66	1.61989	0.401101	4.03861	5.37677e-05	0.00242331
								HDHD3	168.218	-9.1396	2.49992	-3.65596	0.000256226	0.00702002
								ALAD	3063.2	-2.20028	0.749417	-2.93599	0.00332485	0.0384083
								LOC105606624	355.864	5.4457	1.90194	2.86323	0.00419344	0.0446395
								COL27A1	45.9241	-5.92225	1.53397	-3.86074	0.000113044	0.00406715
								TNFSF15	47.9187	-7.99647	2.67951	-2.98431	0.00284218	0.0352456
								LOC101118085	142.734	-3.12098	1.03836	-3.00568	0.00264988	0.0337341
								TMEM18	272.11	-2.41846	0.57065	-4.23808	2.25443e-05	0.001317
								PLCL2	35.8783	-4.51507	1.24467	-3.62753	0.000286142	0.00762713
								METTL6	9103.02	1.48221	0.444753	3.33266	0.000860192	0.0161863
								ETS2	174.437	-8.88172	1.7412	-5.10092	3.38012e-07	4.49825e-05
								LOC101114408	200.401	-3.40387	1.14502	-2.97276	0.00295139	0.0358937
								FBXO25	935.495	1.38501	0.449916	3.07837	0.00208139	0.0286743
								LOC101111681	39.8745	-3.51828	1.15748	-3.0396	0.00236889	0.0314464
								PCBP3	67.0032	-8.05124	1.45075	-5.5497	2.86154e-08	6.95312e-06
								POFUT2	175.924	-1.75896	0.49709	-3.53852	0.000402376	0.0096592
								SUMO3	2193.37	-4.37606	0.900533	-4.85941	1.17733e-06	0.000121099
								ICOSLG	38.9952	-7.56143	2.52442	-2.99531	0.00274165	0.0344061
								C1H21orf33	1737.54	-5.04768	1.21616	-4.15051	3.31732e-05	0.001749
								TRAPPC10	302.685	-3.41699	0.997101	-3.42693	0.00061045	0.0127775
								PDXK	1285.93	-7.10856	1.50719	-4.71644	2.40008e-06	0.000214041
								SIK1	284.831	-3.519	0.911634	-3.8601	0.000113341	0.00406749
								SLC37A1	148.158	-5.12548	1.56476	-3.27558	0.00105446	0.0185737
								C2CD2	283.201	-1.82957	0.610809	-2.99532	0.00274158	0.0344061
								RIPK4	88.4156	-7.59483	2.24455	-3.38367	0.000715238	0.0143785
								TMPRSS2	201.571	-8.05364	2.52598	-3.18832	0.00143103	0.0225919
								DSCAM	27.1021	3.07023	0.996553	3.08085	0.00206408	0.0285179
								NUDT16	441.605	-3.55745	1.0332	-3.44314	0.000574991	0.0122339
								TF	4138.94	1.37163	0.346904	3.95392	7.68818e-05	0.00312864
								AMOTL2	334.253	-8.71719	2.51917	-3.46034	0.000539497	0.011747
								LOC101112530	1079.93	-2.5058	0.862541	-2.90513	0.00367097	0.0408682
								RBP1	31.8133	-8.46308	2.68113	-3.15653	0.00159658	0.0240939
								PLOD2	132.257	-9.55692	2.34237	-4.08002	4.50328e-05	0.00212681
								PLSCR1	347.087	-6.41883	1.63076	-3.93609	8.28213e-05	0.00329048
								LOC101121993	61.4162	-9.28275	2.61876	-3.54471	0.000393049	0.00950918
								WWTR1	1030.62	-4.23537	1.34277	-3.1542	0.00160941	0.0242294
								IGSF10	227.004	1.58403	0.563151	2.81279	0.00491133	0.0497297
								LOC105605979	71.9094	7.74225	2.20192	3.51613	0.000437884	0.010225
								LOC101115671	171.227	7.57386	2.12673	3.56127	0.000369064	0.00912645
								MBNL1	193.666	-4.05804	1.00321	-4.04506	5.23101e-05	0.00237507
								MME	402.141	-3.54895	0.936567	-3.78931	0.000151064	0.00482426
								LOC106990437	418.038	1.19165	0.399551	2.98248	0.00285928	0.0353513
								PRKCI	218.657	-3.96527	1.29139	-3.07054	0.00213673	0.0291729
								LOC105603190	10.2001	-21.0574	3.74727	-5.61939	1.91632e-08	5.53147e-06
								SOX2	38.2476	-3.4307	0.575383	-5.96247	2.48457e-09	1.15712e-06
								LAMP3	809.978	-7.87035	2.58783	-3.0413	0.00235563	0.0313448
								AP2M1	6970.64	-2.50757	0.476266	-5.26506	1.40141e-07	2.37334e-05
								POLR2H	818.647	1.0719	0.32157	3.33334	0.00085811	0.0161675
								MAGEF1	22.1041	-7.99299	2.79804	-2.85663	0.00428159	0.0452333
								LOC101117894	29.2876	-4.57556	1.60637	-2.84839	0.00439412	0.0460976
								LOC105602679	127.379	-6.30527	1.73813	-3.62761	0.000286051	0.00762713
								LPP	513.42	-7.89175	1.72984	-4.56213	5.06375e-06	0.000406515
								TPRG1	33.5541	-4.4088	1.4864	-2.96608	0.0030162	0.0361949
								TMEM207	84.7354	-23.5922	3.74499	-6.29967	2.98286e-10	2.27321e-07
								IL1RAP	41.9128	-6.61071	1.46568	-4.51034	6.47227e-06	0.000497771
								LRCH3	3382.1	1.23209	0.346755	3.55321	0.000380564	0.00935088
								LOC101121396	146.455	-1.9129	0.472046	-4.05237	5.0702e-05	0.0023226
								MUC13	24.7734	-10.5164	3.07473	-3.42028	0.00062557	0.0130128
								ILDR1	541.533	-2.77012	0.747697	-3.70487	0.000211503	0.00612445
								GTF2E1	8787.66	1.65488	0.570912	2.89866	0.00374766	0.0415015
								GPR156	56.9296	4.2584	1.30303	3.26807	0.00108282	0.0188624
								TMEM39A	2995.73	1.48524	0.423436	3.50758	0.000452204	0.0104287
								SIDT1	20.945	7.8622	1.88312	4.17509	2.97873e-05	0.00162148
								LOC101114747	10.5035	-5.98893	2.04258	-2.93204	0.00336738	0.0387491
								BTLA	26.3585	22.293	3.68041	6.05722	1.38498e-09	6.8296e-07
								LOC105612954	11.421	-6.62059	2.34873	-2.8188	0.00482032	0.04901
								PHLDB2	390.31	-5.44588	1.64722	-3.3061	0.000946054	0.0173161
								LOC105612497	62.0891	-10.0353	2.97009	-3.37878	0.000728084	0.0145487
								CBLB	869.143	1.45131	0.495803	2.92719	0.00342045	0.0391716
								ALCAM	93.1203	-4.07416	1.25376	-3.24955	0.00115586	0.0196224
								TFG	5531.32	1.07893	0.312035	3.45772	0.00054477	0.0118158
								PROS1	231.378	-8.72088	2.22038	-3.92766	8.57773e-05	0.00334452
								POU1F1	220.628	4.799	1.65184	2.90524	0.00366968	0.0408682
								VGLL3	7.78241	-7.19532	2.20032	-3.27013	0.00107498	0.0187908
								ITSN1	1906.93	-1.5238	0.367013	-4.15191	3.29717e-05	0.00174386
								MPC2	1917.88	-3.76638	0.949711	-3.96582	7.31447e-05	0.00304304
								MPZL1	225.504	-9.27805	1.735	-5.34758	8.91397e-08	1.63135e-05
								ILDR2	378.78	3.37787	1.13001	2.98923	0.00279681	0.0348116
								PCP4L1	101.036	3.46219	1.12543	3.07632	0.00209571	0.0288241
								FCER1G	54.9992	-19.6464	3.74835	-5.24135	1.59405e-07	2.5698e-05
								PPOX	64.3394	-7.39175	1.94216	-3.80594	0.000141265	0.00467062
								ITLN2	128.732	-10.8529	3.17505	-3.41818	0.000630415	0.0130696
								TAGLN2	9579.84	-3.06681	0.806127	-3.80437	0.000142165	0.0046736
								IFI16	146.572	-10.7808	1.96241	-5.49364	3.93744e-08	9.04316e-06
								CD1D	130.212	-10.8713	3.66808	-2.96375	0.00303919	0.0363825
								CD5L	9.07371	-19.7437	3.68892	-5.35218	8.69001e-08	1.63135e-05
								LOC101111337	99.2691	-8.64256	1.79042	-4.82712	1.38523e-06	0.000136616
								SH2D2A	57.6286	6.96343	2.17786	3.19737	0.00138688	0.0221031
								LMNA	1775.79	-2.9685	0.828726	-3.58201	0.000340967	0.00870134
								RAB25	227.493	-11.7284	2.67101	-4.391	1.12831e-05	0.000762789
								FLAD1	288.366	-2.67544	0.921375	-2.90375	0.00368724	0.0409949
								CKS1B	47346.7	2.1868	0.66972	3.26524	0.00109371	0.0188705
								IL6R	842.143	-5.22278	1.33975	-3.89832	9.68633e-05	0.00363313
								S100A16	1927.47	-3.83414	1.0822	-3.54291	0.000395735	0.0095329
								S100A11	6569.79	-4.89985	1.2985	-3.77346	0.000160996	0.00503237
								S100A10	1757.2	-4.52308	1.53282	-2.95083	0.00316918	0.0372091
								THEM4	1509.7	-3.00574	0.488973	-6.14704	7.89423e-10	4.90202e-07
								VPS72	4565.98	1.86214	0.634715	2.93382	0.00334819	0.0385813
								MCL1	2989.47	-1.57615	0.454827	-3.46539	0.000529459	0.0116285
								VPS45	4042.07	1.43402	0.506183	2.83301	0.0046112	0.0476642
								LOC105615520	8.28378	4.75649	1.45253	3.27463	0.00105802	0.0185941
								NUDT17	41.6078	-6.64778	2.0757	-3.20266	0.00136162	0.0217758
								PDZK1	2692.07	-2.90698	0.911414	-3.18953	0.00142503	0.0225397
								GJA5	24.1378	-22.6956	3.74578	-6.05897	1.36998e-09	6.8296e-07
								ACP6	192.668	-5.8298	1.4999	-3.88678	0.000101583	0.00374126
								SEC22B	2786.66	1.03595	0.296186	3.49764	0.000469398	0.0106721
								PHGDH	4388.99	-8.10305	1.59519	-5.07969	3.78055e-07	4.7302e-05
								TBX15	384.994	4.43497	1.09338	4.05621	4.98753e-05	0.00229956
								CD58	55.8013	23.0648	2.35205	9.80627	1.05803e-22	5.91299e-19
								RHOC	1633.54	-4.10469	1.00593	-4.08051	4.49374e-05	0.00212681
								MOV10	533.86	-4.46465	1.42866	-3.12507	0.00177765	0.0258044
								LOC105609261	12.7709	6.81248	2.25975	3.0147	0.00257231	0.0331748
								CLCC1	743.774	1.89862	0.597642	3.17686	0.00148881	0.0231482
								STXBP3	10607.7	1.71548	0.533953	3.2128	0.00131447	0.0213344
								SLC25A24	83.0425	2.5971	0.9182	2.82847	0.00467714	0.0480202
								DBT	88.7577	-8.22273	2.15184	-3.82125	0.000132777	0.00453414
								CNN3	15983.6	1.44458	0.439777	3.28481	0.00102052	0.0181443
								ABCD3	2463.82	1.26634	0.353528	3.582	0.000340974	0.00870134
								FNBP1L	5537.06	2.19208	0.699003	3.13601	0.00171261	0.0252453
								GTF2B	1020.01	1.84533	0.452103	4.08166	4.47159e-05	0.00212681
								HS2ST1	503.53	1.78406	0.469777	3.79768	0.000146057	0.00475493
								CYR61	427.838	-6.79712	1.62146	-4.19198	2.76531e-05	0.00152511
								LOC105610622	63.8037	4.4727	1.48663	3.00863	0.00262432	0.0335873
								LHX8	3365.53	3.24962	0.802766	4.04803	5.16499e-05	0.00235426
								SERBP1	13233.5	-1.8334	0.560402	-3.27159	0.00106946	0.018733
								TACSTD2	317.388	-4.44847	1.38685	-3.2076	0.00133847	0.0215569
								LOC101118751	1997.33	-8.30505	2.04014	-4.07081	4.6849e-05	0.0022002
								FAM151A	2220.23	-8.44606	2.33387	-3.6189	0.000295853	0.00777472
								TCEANC2	2962.97	1.75312	0.454708	3.85549	0.000115498	0.00412885
								MAGOH	18652.6	2.31782	0.604911	3.83168	0.000127273	0.00439066
								SCP2	6306.84	-3.38441	1.06079	-3.19046	0.00142047	0.0224888
								CC2D1B	318.236	-2.52225	0.776472	-3.24835	0.00116076	0.0196578
								PDZK1IP1	213.173	-10.2179	2.42275	-4.2175	2.47024e-05	0.00140393
								LOC105609133	31.2684	-8.96169	2.01012	-4.4583	8.26141e-06	0.000594205
								LOC101105114	40.2761	-6.04558	1.98319	-3.04841	0.00230057	0.0308078
								TSPAN1	1095.53	-11.4644	2.62853	-4.3615	1.29171e-05	0.000852631
								MUTYH	282.009	-5.19493	1.29775	-4.00304	6.25343e-05	0.00271619
								HECTD3	628.686	-2.00211	0.414006	-4.83593	1.32521e-06	0.000133045
								ST3GAL3	158.084	-4.76621	1.16412	-4.09428	4.23486e-05	0.00204028
								HYI	94.3934	-8.78622	1.82262	-4.82065	1.43091e-06	0.000139845
								TMEM125	298.395	-3.4218	0.833679	-4.10445	4.0527e-05	0.0019926
								MYCL	5434.47	2.94812	0.830513	3.54976	0.000385587	0.0093966
								HEYL	255.85	-6.30604	1.91484	-3.29324	0.000990403	0.0178726
								NDUFS5	929.797	-3.22037	1.09678	-2.9362	0.00332265	0.0384083
								OSCP1	374.216	1.87267	0.632025	2.96296	0.00304695	0.0363855
								LOC105603009	102.321	-2.73021	0.864515	-3.15808	0.0015881	0.0240464
								SH3D21	419.429	-5.14069	0.948594	-5.41927	5.98434e-08	1.20884e-05
								LOC101109132	318.318	-2.2303	0.456723	-4.88328	1.04338e-06	0.000110717
								GJB5	954.611	-6.18679	1.18942	-5.20154	1.97648e-07	2.93253e-05
								LOC105607127	65.747	-3.71919	1.2309	-3.02151	0.00251518	0.0327403
								EFHD1	2241.38	-1.45412	0.466976	-3.11392	0.00184621	0.0264109
								LOC105616272	38.1754	-4.2977	1.40123	-3.06709	0.00216153	0.0293444
								SH3BP4	221.121	-7.01964	1.62455	-4.32099	1.55334e-05	0.000979071
								LRRFIP1	310.674	-4.31273	1.29065	-3.34153	0.000833195	0.0159286
								LOC106990829	18.3026	-8.38987	2.33279	-3.5965	0.00032253	0.00831929
								GPC1	16.1124	-7.01184	2.06336	-3.39826	0.000678171	0.0137322
								ANKMY1	23.0453	-7.22793	1.64876	-4.38386	1.16596e-05	0.000785079
								ANO7	40.92	-3.00852	1.00747	-2.98621	0.00282457	0.0350791
								HDLBP	6680.28	-1.50736	0.449942	-3.35011	0.000807785	0.0156209
								D2HGDH	40.8259	-5.8803	1.52917	-3.84541	0.000120352	0.00422138

## Sheet: Supplementary Table S4
Group	SOX2	NANOG	POU5F1	KLF4
08cells	14	611	203	319
08cells	14	277	153	682
08cells	7	369	302	2312
08cells	6	214	249	793
16cells	16	288	142	115
16cells	10	239	92	283
16cells	4	6	828	609
16cells	3	183	367	411
32cells	30	32	1259	370
32cells	144	477	11457	2542
32cells	27	4565	492	6691
32cells	19	1313	192	1022

## Sheet: Supplementary Table S5
MERed PPI
fromNode	toNode	weight
CKS1B	PTTG1	0.105803
CKS1B	LOC101112257	0.0984223
CKS1B	MAGOH	0.124381
CKS1B	BTG4	0.0602252
CKS1B	ARL6IP1	0.181734
CKS1B	PCBP1	0.0688951
CKS1B	OOEP	0.119948
CKS1B	KNSTRN	0.164348
CKS1B	H3F3B	0.15601
CKS1B	LSM1	0.122881
CKS1B	POLR2J	0.148144
CKS1B	SKA1	0.0320266
CKS1B	ARF1	0.140112
CKS1B	NGDN	0.144033
CKS1B	SWI5	0.125307
CKS1B	NDC80	0.105748
CKS1B	NSMCE4A	0.0396532
CKS1B	CHP1	0.132995
CKS1B	RNF2	0.106961
CKS1B	YIPF5	0.172419
CKS1B	RBM48	0.0989195
CKS1B	GTF2A2	0.110629
CKS1B	LOC106991190	0.135752
CKS1B	LOC101116828	0.184449
CKS1B	CCT3	0.0804753
CKS1B	CNEP1R1	0.150822
CKS1B	SRP19	0.106017
CKS1B	MRPL42	0.144063
CKS1B	RBBP4	0.0375543
CKS1B	ERGIC2	0.0871896
CKS1B	MAPK6	0.143452
CKS1B	DERL2	0.126732
CKS1B	TAF11	0.103069
CKS1B	IFT46	0.193143
CKS1B	LOC105605459	0.120908
CKS1B	STXBP3	0.142388
CKS1B	SMIM8	0.101389
CKS1B	CSTF1	0.148893
CKS1B	C2H2orf66	0.183802
CKS1B	CENPQ	0.19186
CKS1B	C21H11orf98	0.0822545
CKS1B	TRAPPC2	0.0666844
CKS1B	UBE2W	0.18298
CKS1B	C13H20orf27	0.136078
CKS1B	SUMO1	0.0865219
CKS1B	VPS72	0.0806854
CKS1B	CEP57L1	0.142612
CKS1B	PPP2R3C	0.189792
CKS1B	KIF18A	0.219076
CKS1B	GSTM3	0.149899
CKS1B	NSDHL	0.138748
CKS1B	PDE6D	0.150179
CKS1B	C16H5orf28	0.123754
CKS1B	IMMP2L	0.173966
CKS1B	SFT2D1	0.0733584
CKS1B	CHIC2	0.15119
CKS1B	POLB	0.0680614
CKS1B	PPWD1	0.127936
CKS1B	GTF2H3	0.185803
CKS1B	POLR2C	0.0728018
CKS1B	KLF10	0.0773292
CKS1B	MSH2	0.197507
CKS1B	UTP18	0.0467343
CKS1B	LOC105601852	0.100638
CKS1B	CCNL1	0.0622911
CKS1B	YAE1D1	0.0903757
CKS1B	FBXO4	0.0515394
CKS1B	FBXO5	0.170401
CKS1B	MAD2L1BP	0.158993
CKS1B	EFHD1	0.195519
CKS1B	LOC101102473	0.0961252
CKS1B	GIPC2	0.0884587
CKS1B	PRPF18	0.176795
CKS1B	LOC101104012	0.103277
CKS1B	SPDL1	0.116166
CKS1B	FBXO8	0.13808
CKS1B	PDCD4	0.0882354
CKS1B	API5	0.0259772
CKS1B	LIN7C	0.0409517
CKS1B	TRIM28	0.1176
CKS1B	TMEM209	0.165677
CKS1B	FOPNL	0.133092
CKS1B	ANAPC10	0.0796365
CKS1B	KLHDC3	0.108348
CKS1B	ESD	0.0387949
CKS1B	CCDC60	0.152422
CKS1B	EPSTI1	0.107873
CKS1B	ZNF829	0.142594
CKS1B	PRKRIP1	0.115721
CKS1B	LOC101106086	0.101602
CKS1B	TF	0.168627
CKS1B	DDX25	0.0707082
CKS1B	LOC101109476	0.210743
CKS1B	SLC35A5	0.193898
CKS1B	SLBP	0.0236785
CKS1B	SCFD1	0.0988718
CKS1B	PUDP	0.158391
CKS1B	KAT7	0.126872
CKS1B	BBIP1	0.135343
CKS1B	CDC25C	0.181775
CKS1B	ARL6IP6	0.123452
CKS1B	CCNT1	0.123967
CKS1B	LINS1	0.159215
CKS1B	N4BP2L2	0.150665
CKS1B	LOC101114490	0.0410986
CKS1B	CHD4	0.114711
CKS1B	CSNK2B	0.129686
CKS1B	DNAJC7	0.0931552
CKS1B	LOC101113206	0.0761135
CKS1B	STAM2	0.0655813
CKS1B	GTF2B	0.135753
CKS1B	DSN1	0.157616
CKS1B	CRYAB	0.173982
CKS1B	LOC106991221	0.0919699
CKS1B	RRAS2	0.102095
CKS1B	PRKAG1	0.0915078
CKS1B	AP3M1	0.16282
CKS1B	TUSC2	0.0851381
CKS1B	CCNY	0.103029
CKS1B	EFHB	0.105819
CKS1B	CDC37L1	0.0800963
CKS1B	GPX8	0.0496696
CKS1B	SLC30A7	0.164074
CKS1B	CD70	0.105405
CKS1B	SRBD1	0.168047
CKS1B	ARHGAP11A	0.0520757
CKS1B	LOC101117055	0.0956084
CKS1B	EHD1	0.167046
CKS1B	TBC1D15	0.0200769
CKS1B	LOC106991314	0.116466
CKS1B	EXOSC2	0.0828778
CKS1B	RNF141	0.112426
CKS1B	LAMP1	0.108685
CKS1B	BCAP29	0.139195
CKS1B	ATG4A	0.170817
CKS1B	TAF10	0.156637
CKS1B	DCK	0.059921
CKS1B	LOC101104431	0.103427
CKS1B	NPM3	0.0952808
CKS1B	PRTFDC1	0.0751038
CKS1B	ZFAND2B	0.0458365
CKS1B	DDX4	0.0656269
CKS1B	HHLA2	0.179969
CKS1B	SNRK	0.194855
CKS1B	TMEM87A	0.0849735
CKS1B	LOC101123603	0.0592516
CKS1B	TRMT12	0.0894667
CKS1B	VPS37A	0.133822
CKS1B	KLF4	0.0984907
CKS1B	TAZ	0.120636
CKS1B	TIPIN	0.0889211
CKS1B	SENP1	0.174508
CKS1B	ABHD16A	0.0762155
CKS1B	GID8	0.0579536
CKS1B	LOC101107613	0.180591
CKS1B	ALG6	0.0694666
CKS1B	BLZF1	0.110888
CKS1B	LOC106991292	0.0583712
CKS1B	LOC105605452	0.125216
CKS1B	TMEM138	0.101929
CKS1B	LOC101119962	0.0625353
CKS1B	KIN	0.0691779
CKS1B	TBP	0.142846
CKS1B	BLM	0.130783
CKS1B	CD19	0.132356
CKS1B	SLC38A2	0.116106
CKS1B	ZC3HC1	0.065329
CKS1B	MCOLN1	0.0596463
CKS1B	PEX3	0.0904429
CKS1B	MORN2	0.108037
CKS1B	CASP8AP2	0.119062
CKS1B	RHOG	0.0781494
CKS1B	ITPK1	0.0934576
CKS1B	SMIM10L1	0.059591
CKS1B	GTF2A1L	0.0586825
CKS1B	ZNHIT6	0.131978
CKS1B	POP4	0.143524
CKS1B	TFB1M	0.0703406
CKS1B	CDADC1	0.119575
CKS1B	LOC105610956	0.109321
CKS1B	NIF3L1	0.0878102
CKS1B	PSMD3	0.0895495
CKS1B	GDAP2	0.162382
CKS1B	S100PBP	0.0884081
CKS1B	B3GNT3	0.145288
CKS1B	CARHSP1	0.0893888
CKS1B	TAP1	0.0919192
CKS1B	PIP4K2C	0.069663
CKS1B	TOB1	0.155061
CKS1B	HSPA14	0.0902958
CKS1B	GMEB1	0.101278
CKS1B	C9H8orf76	0.156649
CKS1B	RBBP8	0.103497
CKS1B	RPL39	0.0242115
CKS1B	CDK1	0.0901362
CKS1B	TK1	0.0559575
CKS1B	HACE1	0.0587378
CKS1B	MFSD14B	0.145666
CKS1B	ASAH1	0.0262013
CKS1B	RPF2	0.113952
CKS1B	CEP295	0.0762213
CKS1B	LOC105604776	0.0523499
CKS1B	CHERP	0.0691125
CKS1B	SSBP3	0.0609901
CKS1B	BOD1L1	0.116172
CKS1B	C15H11orf57	0.0241313
CKS1B	EGLN2	0.127045
CKS1B	DCUN1D4	0.0752947
CKS1B	SHPRH	0.128125
CKS1B	RPAP2	0.0946786
CKS1B	MYO19	0.134857
CKS1B	SMARCA4	0.0972829
CKS1B	GCN1	0.143199
PTTG1	LOC101112257	0.106017
PTTG1	MAGOH	0.132082
PTTG1	BTG4	0.0515799
PTTG1	ARL6IP1	0.16574
PTTG1	PCBP1	0.115761
PTTG1	OOEP	0.113724
PTTG1	KNSTRN	0.0809479
PTTG1	H3F3B	0.105176
PTTG1	LSM1	0.100273
PTTG1	POLR2J	0.133665
PTTG1	SKA1	0.0211996
PTTG1	ARF1	0.121724
PTTG1	NGDN	0.124487
PTTG1	SWI5	0.0573133
PTTG1	NDC80	0.161356
PTTG1	NSMCE4A	0.0456285
PTTG1	CHP1	0.0828625
PTTG1	RNF2	0.128491
PTTG1	YIPF5	0.149401
PTTG1	RBM48	0.0431783
PTTG1	GTF2A2	0.0583301
PTTG1	LOC106991190	0.0838583
PTTG1	LOC101116828	0.15926
PTTG1	CCT3	0.135831
PTTG1	CNEP1R1	0.0783802
PTTG1	SRP19	0.0980642
PTTG1	MRPL42	0.0994789
PTTG1	RBBP4	0.0519018
PTTG1	ERGIC2	0.115352
PTTG1	MAPK6	0.139292
PTTG1	DERL2	0.0213105
PTTG1	TAF11	0.0839159
PTTG1	IFT46	0.0935642
PTTG1	LOC105605459	0.0597371
PTTG1	STXBP3	0.0810242
PTTG1	SMIM8	0.0958852
PTTG1	CSTF1	0.0794309
PTTG1	C2H2orf66	0.105793
PTTG1	CENPQ	0.0717381
PTTG1	C21H11orf98	0.132607
PTTG1	TRAPPC2	0.0641863
PTTG1	UBE2W	0.142529
PTTG1	C13H20orf27	0.161331
PTTG1	VPS72	0.0619068
PTTG1	CEP57L1	0.113849
PTTG1	PPP2R3C	0.109471
PTTG1	KIF18A	0.105632
PTTG1	GSTM3	0.0887043
PTTG1	NSDHL	0.074445
PTTG1	PDE6D	0.0558997
PTTG1	C16H5orf28	0.135388
PTTG1	IMMP2L	0.113915
PTTG1	SFT2D1	0.0567002
PTTG1	CHIC2	0.0659397
PTTG1	POLB	0.0337298
PTTG1	PPWD1	0.140535
PTTG1	GTF2H3	0.0854438
PTTG1	POLR2C	0.0470696
PTTG1	KLF10	0.111806
PTTG1	MSH2	0.144629
PTTG1	UTP18	0.0203509
PTTG1	LOC105601852	0.0476125
PTTG1	CCNL1	0.0964638
PTTG1	YAE1D1	0.0269215
PTTG1	FBXO4	0.0231662
PTTG1	FBXO5	0.126408
PTTG1	MAD2L1BP	0.0821912
PTTG1	EFHD1	0.216147
PTTG1	LOC101102473	0.094582
PTTG1	GIPC2	0.0585685
PTTG1	PRPF18	0.114257
PTTG1	LOC101104012	0.0942985
PTTG1	SPDL1	0.0990734
PTTG1	FBXO8	0.0924875
PTTG1	PDCD4	0.103364
PTTG1	API5	0.0495439
PTTG1	LIN7C	0.0264709
PTTG1	TRIM28	0.114276
PTTG1	TMEM209	0.0998657
PTTG1	FOPNL	0.0536006
PTTG1	ANAPC10	0.067825
PTTG1	KLHDC3	0.143731
PTTG1	ESD	0.025743
PTTG1	CCDC60	0.072013
PTTG1	EPSTI1	0.075623
PTTG1	ZNF829	0.0400259
PTTG1	PRKRIP1	0.100214
PTTG1	LOC101106086	0.0586552
PTTG1	TF	0.100454
PTTG1	DDX25	0.0965717
PTTG1	LOC101109476	0.119966
PTTG1	SLC35A5	0.124914
PTTG1	SLBP	0.0441965
PTTG1	SCFD1	0.0817578
PTTG1	PUDP	0.162299
PTTG1	KAT7	0.116197
PTTG1	BBIP1	0.0890788
PTTG1	CDC25C	0.0970321
PTTG1	ARL6IP6	0.0573952
PTTG1	CCNT1	0.097114
PTTG1	LINS1	0.182307
PTTG1	N4BP2L2	0.0825461
PTTG1	CHD4	0.094265
PTTG1	CSNK2B	0.107009
PTTG1	DNAJC7	0.116956
PTTG1	LOC101113206	0.0793679
PTTG1	STAM2	0.0523573
PTTG1	GTF2B	0.13996
PTTG1	DSN1	0.0998431
PTTG1	CRYAB	0.0567159
PTTG1	LOC106991221	0.0829742
PTTG1	RRAS2	0.0547312
PTTG1	PRKAG1	0.0499312
PTTG1	AP3M1	0.122614
PTTG1	TUSC2	0.110911
PTTG1	CCNY	0.106338
PTTG1	EFHB	0.117854
PTTG1	CDC37L1	0.0567927
PTTG1	GPX8	0.0939777
PTTG1	SLC30A7	0.115826
PTTG1	CD70	0.0476778
PTTG1	SRBD1	0.101111
PTTG1	ARHGAP11A	0.0985401
PTTG1	LOC101117055	0.089904
PTTG1	EHD1	0.165239
PTTG1	TBC1D15	0.0789743
PTTG1	LOC106991314	0.103469
PTTG1	EXOSC2	0.0420288
PTTG1	RNF141	0.101685
PTTG1	LAMP1	0.0852924
PTTG1	BCAP29	0.0602487
PTTG1	ATG4A	0.107348
PTTG1	TAF10	0.0670108
PTTG1	DCK	0.0263822
PTTG1	LOC101104431	0.0754845
PTTG1	NPM3	0.0645099
PTTG1	PRTFDC1	0.0711813
PTTG1	ZFAND2B	0.0402484
PTTG1	DDX4	0.0900069
PTTG1	HHLA2	0.132818
PTTG1	SNRK	0.113542
PTTG1	TMEM87A	0.10424
PTTG1	LOC101123603	0.0455581
PTTG1	TRMT12	0.0287868
PTTG1	VPS37A	0.0291776
PTTG1	KLF4	0.0841604
PTTG1	TAZ	0.110803
PTTG1	TIPIN	0.0759949
PTTG1	SENP1	0.152213
PTTG1	ABHD16A	0.0665154
PTTG1	GID8	0.116322
PTTG1	LOC101107613	0.0990203
PTTG1	ALG6	0.0427187
PTTG1	BLZF1	0.0522313
PTTG1	LOC106991292	0.0532543
PTTG1	LOC105605452	0.0864245
PTTG1	TMEM138	0.0650782
PTTG1	LOC101119962	0.139428
PTTG1	KIN	0.0226717
PTTG1	TBP	0.0443716
PTTG1	BLM	0.0574597
PTTG1	CD19	0.080491
PTTG1	SLC38A2	0.131258
PTTG1	ZC3HC1	0.0302679
PTTG1	MCOLN1	0.0848964
PTTG1	PEX3	0.0401409
PTTG1	MORN2	0.0852552
PTTG1	CASP8AP2	0.102301
PTTG1	RHOG	0.0965641
PTTG1	ITPK1	0.0985624
PTTG1	SMIM10L1	0.119403
PTTG1	GTF2A1L	0.114184
PTTG1	ZNHIT6	0.134211
PTTG1	POP4	0.0265336
PTTG1	TFB1M	0.0399603
PTTG1	CDADC1	0.0522701
PTTG1	LOC105610956	0.0381875
PTTG1	PSMD3	0.0959291
PTTG1	GDAP2	0.103009
PTTG1	S100PBP	0.0848461
PTTG1	B3GNT3	0.212275
PTTG1	CARHSP1	0.0800395
PTTG1	TAP1	0.0764403
PTTG1	PIP4K2C	0.123975
PTTG1	TOB1	0.162741
PTTG1	HSPA14	0.0625647
PTTG1	GMEB1	0.0295515
PTTG1	C9H8orf76	0.0747494
PTTG1	RBBP8	0.112375
PTTG1	CDK1	0.119411
PTTG1	TK1	0.0652413
PTTG1	HACE1	0.026344
PTTG1	MFSD14B	0.0720619
PTTG1	ASAH1	0.0295375
PTTG1	RPF2	0.0697335
PTTG1	CEP295	0.122474
PTTG1	LOC105604776	0.110329
PTTG1	CHERP	0.0858465
PTTG1	SSBP3	0.0842148
PTTG1	BOD1L1	0.0822881
PTTG1	C15H11orf57	0.0301076
PTTG1	EGLN2	0.0847105
PTTG1	DCUN1D4	0.0357361
PTTG1	SHPRH	0.0865476
PTTG1	RPAP2	0.0975083
PTTG1	MYO19	0.164905
PTTG1	SMARCA4	0.111045
PTTG1	GCN1	0.17431
LOC101112257	MAGOH	0.155856
LOC101112257	ARL6IP1	0.208693
LOC101112257	PCBP1	0.109875
LOC101112257	OOEP	0.176494
LOC101112257	KNSTRN	0.050186
LOC101112257	H3F3B	0.190724
LOC101112257	LSM1	0.185399
LOC101112257	POLR2J	0.156555
LOC101112257	ARF1	0.104658
LOC101112257	NGDN	0.125687
LOC101112257	SWI5	0.0691219
LOC101112257	NDC80	0.179582
LOC101112257	CHP1	0.0768605
LOC101112257	RNF2	0.0973361
LOC101112257	YIPF5	0.110238
LOC101112257	RBM48	0.0238877
LOC101112257	GTF2A2	0.0595162
LOC101112257	LOC106991190	0.0377901
LOC101112257	LOC101116828	0.230618
LOC101112257	CCT3	0.118553
LOC101112257	CNEP1R1	0.0536692
LOC101112257	SRP19	0.127632
LOC101112257	MRPL42	0.0647502
LOC101112257	RBBP4	0.0869975
LOC101112257	ERGIC2	0.165423
LOC101112257	MAPK6	0.220188
LOC101112257	TAF11	0.0592943
LOC101112257	IFT46	0.0679319
LOC101112257	LOC105605459	0.0377991
LOC101112257	STXBP3	0.0344409
LOC101112257	SMIM8	0.172405
LOC101112257	CSTF1	0.0343206
LOC101112257	C2H2orf66	0.0988208
LOC101112257	CENPQ	0.0404339
LOC101112257	C21H11orf98	0.108264
LOC101112257	TRAPPC2	0.0310634
LOC101112257	UBE2W	0.152086
LOC101112257	C13H20orf27	0.170696
LOC101112257	VPS72	0.0225545
LOC101112257	CEP57L1	0.155046
LOC101112257	PPP2R3C	0.126272
LOC101112257	KIF18A	0.091334
LOC101112257	GSTM3	0.165537
LOC101112257	NSDHL	0.0556138
LOC101112257	PDE6D	0.0238319
LOC101112257	C16H5orf28	0.182201
LOC101112257	IMMP2L	0.116098
LOC101112257	SFT2D1	0.146682
LOC101112257	CHIC2	0.0375854
LOC101112257	PPWD1	0.147264
LOC101112257	GTF2H3	0.0722134
LOC101112257	POLR2C	0.0420771
LOC101112257	KLF10	0.110149
LOC101112257	MSH2	0.122054
LOC101112257	LOC105601852	0.0232403
LOC101112257	CCNL1	0.0441102
LOC101112257	YAE1D1	0.0258216
LOC101112257	FBXO5	0.180583
LOC101112257	MAD2L1BP	0.0622587
LOC101112257	EFHD1	0.197363
LOC101112257	LOC101102473	0.038004
LOC101112257	GIPC2	0.0205019
LOC101112257	PRPF18	0.148102
LOC101112257	LOC101104012	0.12814
LOC101112257	SPDL1	0.18422
LOC101112257	FBXO8	0.107207
LOC101112257	PDCD4	0.12967
LOC101112257	API5	0.0553136
LOC101112257	TRIM28	0.0992214
LOC101112257	TMEM209	0.122168
LOC101112257	FOPNL	0.0576109
LOC101112257	ANAPC10	0.142489
LOC101112257	KLHDC3	0.133443
LOC101112257	CCDC60	0.046042
LOC101112257	EPSTI1	0.067142
LOC101112257	ZNF829	0.0290837
LOC101112257	PRKRIP1	0.159298
LOC101112257	LOC101106086	0.0226641
LOC101112257	TF	0.0998304
LOC101112257	DDX25	0.080509
LOC101112257	LOC101109476	0.156803
LOC101112257	SLC35A5	0.0682698
LOC101112257	SCFD1	0.0900851
LOC101112257	PUDP	0.164263
LOC101112257	KAT7	0.11086
LOC101112257	BBIP1	0.153309
LOC101112257	CDC25C	0.112978
LOC101112257	ARL6IP6	0.109992
LOC101112257	CCNT1	0.154189
LOC101112257	LINS1	0.15763
LOC101112257	N4BP2L2	0.0533956
LOC101112257	CHD4	0.136927
LOC101112257	CSNK2B	0.149103
LOC101112257	DNAJC7	0.136371
LOC101112257	LOC101113206	0.0948725
LOC101112257	STAM2	0.0282498
LOC101112257	GTF2B	0.140761
LOC101112257	DSN1	0.115752
LOC101112257	CRYAB	0.0332264
LOC101112257	LOC106991221	0.111746
LOC101112257	RRAS2	0.0254143
LOC101112257	PRKAG1	0.0227897
LOC101112257	AP3M1	0.0927603
LOC101112257	TUSC2	0.118729
LOC101112257	CCNY	0.127143
LOC101112257	EFHB	0.0847812
LOC101112257	CDC37L1	0.020513
LOC101112257	GPX8	0.133391
LOC101112257	SLC30A7	0.119365
LOC101112257	CD70	0.0335386
LOC101112257	SRBD1	0.130021
LOC101112257	ARHGAP11A	0.148762
LOC101112257	LOC101117055	0.150067
LOC101112257	EHD1	0.142734
LOC101112257	TBC1D15	0.0826175
LOC101112257	LOC106991314	0.0696087
LOC101112257	EXOSC2	0.0806213
LOC101112257	RNF141	0.140359
LOC101112257	LAMP1	0.0896555
LOC101112257	BCAP29	0.0437911
LOC101112257	ATG4A	0.122354
LOC101112257	TAF10	0.124786
LOC101112257	LOC101104431	0.112622
LOC101112257	NPM3	0.0804486
LOC101112257	PRTFDC1	0.0202272
LOC101112257	DDX4	0.0591908
LOC101112257	HHLA2	0.141454
LOC101112257	SNRK	0.0798922
LOC101112257	TMEM87A	0.153122
LOC101112257	TRMT12	0.0359073
LOC101112257	KLF4	0.0886026
LOC101112257	TAZ	0.0944056
LOC101112257	TIPIN	0.0403091
LOC101112257	SENP1	0.169596
LOC101112257	ABHD16A	0.10414
LOC101112257	GID8	0.104356
LOC101112257	LOC101107613	0.0668563
LOC101112257	ALG6	0.0249556
LOC101112257	BLZF1	0.120841
LOC101112257	LOC106991292	0.0763153
LOC101112257	LOC105605452	0.123165
LOC101112257	TMEM138	0.0294966
LOC101112257	LOC101119962	0.145246
LOC101112257	TBP	0.0220098
LOC101112257	BLM	0.0419265
LOC101112257	CD19	0.0406543
LOC101112257	SLC38A2	0.12999
LOC101112257	DUSP19	0.061782
LOC101112257	MCOLN1	0.107241
LOC101112257	PEX3	0.0218149
LOC101112257	MORN2	0.159722
LOC101112257	CASP8AP2	0.135884
LOC101112257	RHOG	0.163458
LOC101112257	ITPK1	0.0858541
LOC101112257	SMIM10L1	0.121583
LOC101112257	GTF2A1L	0.116875
LOC101112257	ZNHIT6	0.164687
LOC101112257	TFB1M	0.0217913
LOC101112257	CDADC1	0.0369739
LOC101112257	LOC105610956	0.0332613
LOC101112257	PSMD3	0.131759
LOC101112257	GDAP2	0.0879711
LOC101112257	S100PBP	0.0698265
LOC101112257	B3GNT3	0.171309
LOC101112257	CARHSP1	0.119084
LOC101112257	TAP1	0.091597
LOC101112257	PIP4K2C	0.116814
LOC101112257	TOB1	0.158361
LOC101112257	HSPA14	0.0363485
LOC101112257	GMEB1	0.0236644
LOC101112257	C9H8orf76	0.097991
LOC101112257	RBBP8	0.112008
LOC101112257	CDK1	0.122754
LOC101112257	TK1	0.0888795
LOC101112257	MFSD14B	0.055328
LOC101112257	RPF2	0.107153
LOC101112257	CEP295	0.0968371
LOC101112257	LOC105604776	0.105366
LOC101112257	CHERP	0.143858
LOC101112257	SSBP3	0.144117
LOC101112257	BOD1L1	0.0938161
LOC101112257	EGLN2	0.084517
LOC101112257	SHPRH	0.0798719
LOC101112257	RPAP2	0.134373
LOC101112257	MYO19	0.158909
LOC101112257	SMARCA4	0.138952
LOC101112257	GCN1	0.181075
MAGOH	BTG4	0.0645219
MAGOH	ARL6IP1	0.177455
MAGOH	PCBP1	0.144487
MAGOH	OOEP	0.149391
MAGOH	KNSTRN	0.0839292
MAGOH	H3F3B	0.185059
MAGOH	LSM1	0.182179
MAGOH	POLR2J	0.177335
MAGOH	SKA1	0.0369257
MAGOH	ARF1	0.123674
MAGOH	NGDN	0.154397
MAGOH	SWI5	0.0692479
MAGOH	NDC80	0.134742
MAGOH	NSMCE4A	0.0644487
MAGOH	CHP1	0.0677913
MAGOH	RNF2	0.133978
MAGOH	YIPF5	0.17445
MAGOH	RBM48	0.0556946
MAGOH	GTF2A2	0.139977
MAGOH	LOC106991190	0.0596856
MAGOH	LOC101116828	0.182825
MAGOH	CCT3	0.118083
MAGOH	CNEP1R1	0.12096
MAGOH	SRP19	0.180085
MAGOH	MRPL42	0.127187
MAGOH	RBBP4	0.0892577
MAGOH	ERGIC2	0.143611
MAGOH	MAPK6	0.14601
MAGOH	DERL2	0.0200391
MAGOH	TAF11	0.133493
MAGOH	IFT46	0.122161
MAGOH	LOC105605459	0.0497139
MAGOH	STXBP3	0.0844298
MAGOH	SMIM8	0.124135
MAGOH	CSTF1	0.0844849
MAGOH	C2H2orf66	0.110991
MAGOH	CENPQ	0.0676942
MAGOH	C21H11orf98	0.116756
MAGOH	TRAPPC2	0.0887429
MAGOH	UBE2W	0.133368
MAGOH	C13H20orf27	0.161858
MAGOH	SUMO1	0.0401594
MAGOH	VPS72	0.0654711
MAGOH	CEP57L1	0.179091
MAGOH	PPP2R3C	0.156022
MAGOH	KIF18A	0.131334
MAGOH	GSTM3	0.14615
MAGOH	NSDHL	0.0538412
MAGOH	PDE6D	0.0540397
MAGOH	C16H5orf28	0.170201
MAGOH	IMMP2L	0.134487
MAGOH	SFT2D1	0.112775
MAGOH	CHIC2	0.0688444
MAGOH	POLB	0.0494006
MAGOH	PPWD1	0.169164
MAGOH	GTF2H3	0.117467
MAGOH	POLR2C	0.108069
MAGOH	KLF10	0.0997124
MAGOH	MSH2	0.11774
MAGOH	UTP18	0.0429905
MAGOH	LOC105601852	0.0670845
MAGOH	CCNL1	0.103739
MAGOH	YAE1D1	0.0432937
MAGOH	FBXO4	0.0377403
MAGOH	FBXO5	0.158309
MAGOH	MAD2L1BP	0.0563813
MAGOH	EFHD1	0.185126
MAGOH	LOC101102473	0.0694106
MAGOH	GIPC2	0.054326
MAGOH	PRPF18	0.158314
MAGOH	LOC101104012	0.12791
MAGOH	SPDL1	0.153711
MAGOH	FBXO8	0.0898227
MAGOH	PDCD4	0.101663
MAGOH	API5	0.114841
MAGOH	LIN7C	0.0364686
MAGOH	TRIM28	0.0907654
MAGOH	TMEM209	0.187781
MAGOH	FOPNL	0.0596305
MAGOH	ANAPC10	0.0954171
MAGOH	KLHDC3	0.119403
MAGOH	ESD	0.0343405
MAGOH	CCDC60	0.0608049
MAGOH	EPSTI1	0.03988
MAGOH	ZNF829	0.0568346
MAGOH	PRKRIP1	0.153601
MAGOH	LOC101106086	0.0628067
MAGOH	TF	0.158957
MAGOH	DDX25	0.0572724
MAGOH	LOC101109476	0.164492
MAGOH	SLC35A5	0.124258
MAGOH	SLBP	0.0516288
MAGOH	SCFD1	0.0833059
MAGOH	PUDP	0.140998
MAGOH	KAT7	0.0809723
MAGOH	BBIP1	0.105745
MAGOH	CDC25C	0.119604
MAGOH	ARL6IP6	0.0822157
MAGOH	CCNT1	0.110767
MAGOH	LINS1	0.150272
MAGOH	N4BP2L2	0.119451
MAGOH	LOC101114490	0.0263912
MAGOH	CHD4	0.0865712
MAGOH	CSNK2B	0.176632
MAGOH	DNAJC7	0.207906
MAGOH	LOC101113206	0.0764363
MAGOH	STAM2	0.067849
MAGOH	GTF2B	0.164288
MAGOH	DSN1	0.109379
MAGOH	CRYAB	0.0538816
MAGOH	LOC106991221	0.0714539
MAGOH	RRAS2	0.068139
MAGOH	PRKAG1	0.0731434
MAGOH	AP3M1	0.114529
MAGOH	TUSC2	0.100525
MAGOH	CCNY	0.0947028
MAGOH	EFHB	0.0571312
MAGOH	CDC37L1	0.0610018
MAGOH	GPX8	0.0674265
MAGOH	SLC30A7	0.131238
MAGOH	CD70	0.0490689
MAGOH	SRBD1	0.110762
MAGOH	ARHGAP11A	0.125729
MAGOH	LOC101117055	0.0993423
MAGOH	EHD1	0.157998
MAGOH	TBC1D15	0.0947086
MAGOH	LOC106991314	0.116172
MAGOH	EXOSC2	0.117305
MAGOH	RNF141	0.114238
MAGOH	LAMP1	0.0661479
MAGOH	BCAP29	0.0638713
MAGOH	ATG4A	0.130448
MAGOH	TAF10	0.0935424
MAGOH	DCK	0.029294
MAGOH	LOC101104431	0.123774
MAGOH	NPM3	0.0413746
MAGOH	PRTFDC1	0.0534292
MAGOH	ZFAND2B	0.0354325
MAGOH	DDX4	0.117957
MAGOH	HHLA2	0.129297
MAGOH	SNRK	0.128659
MAGOH	TMEM87A	0.0906066
MAGOH	LOC101123603	0.0627616
MAGOH	TRMT12	0.0960641
MAGOH	VPS37A	0.0214254
MAGOH	KLF4	0.0775921
MAGOH	TAZ	0.0831447
MAGOH	TIPIN	0.0756539
MAGOH	SENP1	0.141715
MAGOH	ABHD16A	0.0560181
MAGOH	GID8	0.0578517
MAGOH	LOC101107613	0.117102
MAGOH	ALG6	0.0611809
MAGOH	BLZF1	0.0785141
MAGOH	LOC106991292	0.0716641
MAGOH	LOC105605452	0.0989834
MAGOH	TMEM138	0.0921078
MAGOH	LOC101119962	0.0939955
MAGOH	KIN	0.0578859
MAGOH	TBP	0.0507713
MAGOH	BLM	0.0715082
MAGOH	CD19	0.0587836
MAGOH	SLC38A2	0.119955
MAGOH	ZC3HC1	0.025546
MAGOH	DUSP19	0.0706288
MAGOH	MCOLN1	0.0471437
MAGOH	PEX3	0.0376153
MAGOH	MORN2	0.076264
MAGOH	CASP8AP2	0.168717
MAGOH	RHOG	0.106176
MAGOH	ITPK1	0.0826972
MAGOH	SMIM10L1	0.078749
MAGOH	GTF2A1L	0.133835
MAGOH	ZNHIT6	0.179485
MAGOH	POP4	0.0483679
MAGOH	TFB1M	0.0643891
MAGOH	CDADC1	0.0646165
MAGOH	LOC105610956	0.0456975
MAGOH	PSMD3	0.0803069
MAGOH	GDAP2	0.0945456
MAGOH	S100PBP	0.0398492
MAGOH	B3GNT3	0.157446
MAGOH	CARHSP1	0.0734757
MAGOH	TAP1	0.0558165
MAGOH	PIP4K2C	0.0962355
MAGOH	TOB1	0.139275
MAGOH	HSPA14	0.077285
MAGOH	GMEB1	0.0372313
MAGOH	C9H8orf76	0.110842
MAGOH	RBBP8	0.131287
MAGOH	CDK1	0.111215
MAGOH	TK1	0.062228
MAGOH	HACE1	0.0440679
MAGOH	MFSD14B	0.0752051
MAGOH	ASAH1	0.0321271
MAGOH	RPF2	0.106669
MAGOH	CEP295	0.0654195
MAGOH	LOC105604776	0.0662216
MAGOH	CHERP	0.076578
MAGOH	SSBP3	0.073633
MAGOH	BOD1L1	0.0681704
MAGOH	C15H11orf57	0.0424231
MAGOH	EGLN2	0.0813279
MAGOH	DCUN1D4	0.0414657
MAGOH	SHPRH	0.0580973
MAGOH	RPAP2	0.137158
MAGOH	MYO19	0.155886
MAGOH	SMARCA4	0.104594
MAGOH	GCN1	0.15577
BTG4	ARL6IP1	0.035109
BTG4	PCBP1	0.0729168
BTG4	OOEP	0.0308378
BTG4	KNSTRN	0.0985711
BTG4	POLR2J	0.0690391
BTG4	SKA1	0.178958
BTG4	ARF1	0.0517243
BTG4	NGDN	0.0685611
BTG4	SWI5	0.0962761
BTG4	NDC80	0.0288286
BTG4	NSMCE4A	0.17729
BTG4	CHP1	0.0323787
BTG4	RNF2	0.0791724
BTG4	YIPF5	0.111409
BTG4	RBM48	0.187931
BTG4	GTF2A2	0.124165
BTG4	LOC106991190	0.12021
BTG4	CCT3	0.0366554
BTG4	CNEP1R1	0.128189
BTG4	SRP19	0.0871744
BTG4	MRPL42	0.165267
BTG4	RBBP4	0.0256472
BTG4	ERGIC2	0.0450176
BTG4	DERL2	0.0549854
BTG4	TAF11	0.134468
BTG4	IFT46	0.0919732
BTG4	LOC105605459	0.0680642
BTG4	STXBP3	0.167841
BTG4	SMIM8	0.0258005
BTG4	CSTF1	0.130855
BTG4	C2H2orf66	0.0843184
BTG4	CENPQ	0.116832
BTG4	C21H11orf98	0.0612222
BTG4	TRAPPC2	0.163954
BTG4	UBE2W	0.0209156
BTG4	C13H20orf27	0.0265795
BTG4	SUMO1	0.117066
BTG4	VPS72	0.158324
BTG4	CEP57L1	0.0254268
BTG4	PPP2R3C	0.0344925
BTG4	KIF18A	0.0601019
BTG4	NSDHL	0.0397215
BTG4	PDE6D	0.141988
BTG4	C16H5orf28	0.0342432
BTG4	IMMP2L	0.0604294
BTG4	CHIC2	0.115011
BTG4	POLB	0.196696
BTG4	PPWD1	0.0616264
BTG4	GTF2H3	0.114967
BTG4	POLR2C	0.175203
BTG4	KLF10	0.0576506
BTG4	MSH2	0.0407133
BTG4	UTP18	0.0891038
BTG4	LOC105601852	0.170699
BTG4	CCNL1	0.121624
BTG4	YAE1D1	0.054452
BTG4	FBXO4	0.168824
BTG4	FBXO5	0.0242071
BTG4	MAD2L1BP	0.0369467
BTG4	EFHD1	0.0513111
BTG4	LOC101102473	0.152258
BTG4	GIPC2	0.171264
BTG4	PRPF18	0.0450658
BTG4	FBXO8	0.0449657
BTG4	PDCD4	0.0301965
BTG4	API5	0.0664371
BTG4	LIN7C	0.179395
BTG4	TRIM28	0.0414198
BTG4	TMEM209	0.0825957
BTG4	FOPNL	0.0627771
BTG4	KLHDC3	0.0363491
BTG4	ESD	0.195236
BTG4	CCDC60	0.0739575
BTG4	EPSTI1	0.0248335
BTG4	ZNF829	0.100926
BTG4	LOC101106086	0.143638
BTG4	TF	0.0776022
BTG4	DDX25	0.0309028
BTG4	LOC101109476	0.0204141
BTG4	SLC35A5	0.127235
BTG4	SLBP	0.178328
BTG4	SCFD1	0.0835623
BTG4	PUDP	0.0441152
BTG4	KAT7	0.0395358
BTG4	BBIP1	0.0222886
BTG4	CDC25C	0.0298048
BTG4	CCNT1	0.0257653
BTG4	LINS1	0.047922
BTG4	N4BP2L2	0.122827
BTG4	LOC101114490	0.162654
BTG4	CSNK2B	0.0410187
BTG4	DNAJC7	0.0805454
BTG4	LOC101113206	0.0340383
BTG4	STAM2	0.147654
BTG4	GTF2B	0.0685083
BTG4	DSN1	0.078217
BTG4	CRYAB	0.113094
BTG4	RRAS2	0.145859
BTG4	PRKAG1	0.190863
BTG4	AP3M1	0.0436397
BTG4	TUSC2	0.0291865
BTG4	CCNY	0.0287967
BTG4	EFHB	0.0261022
BTG4	CDC37L1	0.183726
BTG4	GPX8	0.0223179
BTG4	SLC30A7	0.0453968
BTG4	CD70	0.111582
BTG4	SRBD1	0.050441
BTG4	ARHGAP11A	0.027986
BTG4	LOC101117055	0.0201328
BTG4	EHD1	0.0660258
BTG4	TBC1D15	0.0361157
BTG4	LOC106991314	0.134424
BTG4	EXOSC2	0.0651486
BTG4	LAMP1	0.0516821
BTG4	BCAP29	0.108819
BTG4	ATG4A	0.0496456
BTG4	TAF10	0.0309242
BTG4	DCK	0.131147
BTG4	PRTFDC1	0.19193
BTG4	ZFAND2B	0.14317
BTG4	DDX4	0.140695
BTG4	HHLA2	0.0354826
BTG4	SNRK	0.10188
BTG4	TMEM87A	0.0371057
BTG4	LOC101123603	0.170797
BTG4	TRMT12	0.0927372
BTG4	VPS37A	0.0521945
BTG4	KLF4	0.0626843
BTG4	TAZ	0.0454914
BTG4	TIPIN	0.154317
BTG4	SENP1	0.0272843
BTG4	GID8	0.0337012
BTG4	LOC101107613	0.10951
BTG4	ALG6	0.154023
BTG4	LOC106991292	0.0216019
BTG4	TMEM138	0.174049
BTG4	LOC101119962	0.0285019
BTG4	KIN	0.146565
BTG4	TBP	0.0795055
BTG4	BLM	0.102131
BTG4	CD19	0.0802558
BTG4	SLC38A2	0.0238358
BTG4	ZC3HC1	0.141876
BTG4	PEX3	0.0546206
BTG4	CASP8AP2	0.0660966
BTG4	ITPK1	0.0595779
BTG4	SMIM10L1	0.0324244
BTG4	GTF2A1L	0.0762036
BTG4	ZNHIT6	0.0314981
BTG4	POP4	0.0967727
BTG4	TFB1M	0.204533
BTG4	CDADC1	0.100363
BTG4	LOC105610956	0.0528407
BTG4	GDAP2	0.0350286
BTG4	B3GNT3	0.0586901
BTG4	PIP4K2C	0.0283378
BTG4	TOB1	0.0378301
BTG4	HSPA14	0.142229
BTG4	GMEB1	0.0692474
BTG4	C9H8orf76	0.0358919
BTG4	RBBP8	0.0598649
BTG4	RPL39	0.0318169
BTG4	CDK1	0.059926
BTG4	TK1	0.0307301
BTG4	HACE1	0.178028
BTG4	MFSD14B	0.0743406
BTG4	ASAH1	0.139311
BTG4	CEP295	0.0426714
BTG4	LOC105604776	0.0243922
BTG4	C15H11orf57	0.19156
BTG4	EGLN2	0.0525193
BTG4	DCUN1D4	0.105281
BTG4	SHPRH	0.025151
BTG4	RPAP2	0.0278597
BTG4	MYO19	0.0449679
BTG4	SMARCA4	0.022085
BTG4	GCN1	0.0362066
ARL6IP1	PCBP1	0.106269
ARL6IP1	OOEP	0.183066
ARL6IP1	KNSTRN	0.122736
ARL6IP1	H3F3B	0.189296
ARL6IP1	LSM1	0.181186
ARL6IP1	POLR2J	0.183766
ARL6IP1	ARF1	0.178114
ARL6IP1	NGDN	0.183538
ARL6IP1	SWI5	0.114645
ARL6IP1	NDC80	0.186006
ARL6IP1	NSMCE4A	0.0375676
ARL6IP1	CHP1	0.16597
ARL6IP1	RNF2	0.152543
ARL6IP1	YIPF5	0.140787
ARL6IP1	RBM48	0.0469249
ARL6IP1	GTF2A2	0.0558342
ARL6IP1	LOC106991190	0.095339
ARL6IP1	LOC101116828	0.205776
ARL6IP1	CCT3	0.153756
ARL6IP1	CNEP1R1	0.112673
ARL6IP1	SRP19	0.144856
ARL6IP1	MRPL42	0.0780126
ARL6IP1	RBBP4	0.0656516
ARL6IP1	ERGIC2	0.17294
ARL6IP1	MAPK6	0.202792
ARL6IP1	DERL2	0.0356445
ARL6IP1	TAF11	0.0639903
ARL6IP1	IFT46	0.146192
ARL6IP1	LOC105605459	0.115343
ARL6IP1	STXBP3	0.0674262
ARL6IP1	SMIM8	0.195869
ARL6IP1	CSTF1	0.0760046
ARL6IP1	C2H2orf66	0.166376
ARL6IP1	CENPQ	0.087087
ARL6IP1	C21H11orf98	0.116662
ARL6IP1	TRAPPC2	0.063531
ARL6IP1	UBE2W	0.185713
ARL6IP1	C13H20orf27	0.181659
ARL6IP1	SUMO1	0.0321647
ARL6IP1	VPS72	0.046474
ARL6IP1	CEP57L1	0.195683
ARL6IP1	PPP2R3C	0.183778
ARL6IP1	KIF18A	0.175476
ARL6IP1	GSTM3	0.205949
ARL6IP1	NSDHL	0.134686
ARL6IP1	PDE6D	0.0487207
ARL6IP1	C16H5orf28	0.207054
ARL6IP1	IMMP2L	0.19621
ARL6IP1	SFT2D1	0.118868
ARL6IP1	CHIC2	0.0970269
ARL6IP1	POLB	0.0345398
ARL6IP1	PPWD1	0.161138
ARL6IP1	GTF2H3	0.130158
ARL6IP1	POLR2C	0.0416238
ARL6IP1	KLF10	0.13945
ARL6IP1	MSH2	0.183829
ARL6IP1	LOC105601852	0.0547622
ARL6IP1	CCNL1	0.0423765
ARL6IP1	YAE1D1	0.02908
ARL6IP1	FBXO5	0.217589
ARL6IP1	MAD2L1BP	0.143493
ARL6IP1	EFHD1	0.221441
ARL6IP1	LOC101102473	0.0794578
ARL6IP1	GIPC2	0.0436063
ARL6IP1	PRPF18	0.181415
ARL6IP1	LOC101104012	0.14273
ARL6IP1	SPDL1	0.190964
ARL6IP1	FBXO8	0.18817
ARL6IP1	PDCD4	0.154289
ARL6IP1	API5	0.0362695
ARL6IP1	TRIM28	0.168214
ARL6IP1	TMEM209	0.137914
ARL6IP1	FOPNL	0.124617
ARL6IP1	ANAPC10	0.120775
ARL6IP1	KLHDC3	0.17014
ARL6IP1	ESD	0.0209025
ARL6IP1	CCDC60	0.128342
ARL6IP1	EPSTI1	0.165016
ARL6IP1	ZNF829	0.0669137
ARL6IP1	PRKRIP1	0.145135
ARL6IP1	LOC101106086	0.0502896
ARL6IP1	TF	0.123819
ARL6IP1	DDX25	0.157864
ARL6IP1	LOC101109476	0.189711
ARL6IP1	SLC35A5	0.12163
ARL6IP1	SCFD1	0.109814
ARL6IP1	PUDP	0.19645
ARL6IP1	KAT7	0.182077
ARL6IP1	BBIP1	0.22707
ARL6IP1	CDC25C	0.184056
ARL6IP1	ARL6IP6	0.146342
ARL6IP1	CCNT1	0.229113
ARL6IP1	LINS1	0.184286
ARL6IP1	N4BP2L2	0.103989
ARL6IP1	CHD4	0.181426
ARL6IP1	CSNK2B	0.146872
ARL6IP1	DNAJC7	0.117118
ARL6IP1	LOC101113206	0.126936
ARL6IP1	STAM2	0.0641709
ARL6IP1	GTF2B	0.157425
ARL6IP1	DSN1	0.153523
ARL6IP1	CRYAB	0.0773276
ARL6IP1	LOC106991221	0.138028
ARL6IP1	RRAS2	0.0529942
ARL6IP1	PRKAG1	0.0431212
ARL6IP1	AP3M1	0.170996
ARL6IP1	TUSC2	0.1825
ARL6IP1	CCNY	0.164057
ARL6IP1	EFHB	0.128055
ARL6IP1	CDC37L1	0.0487423
ARL6IP1	GPX8	0.170086
ARL6IP1	SLC30A7	0.195222
ARL6IP1	CD70	0.0785448
ARL6IP1	SRBD1	0.205252
ARL6IP1	ARHGAP11A	0.117389
ARL6IP1	LOC101117055	0.165928
ARL6IP1	EHD1	0.176469
ARL6IP1	TBC1D15	0.0515683
ARL6IP1	LOC106991314	0.114469
ARL6IP1	EXOSC2	0.077234
ARL6IP1	RNF141	0.179129
ARL6IP1	LAMP1	0.147746
ARL6IP1	BCAP29	0.104077
ARL6IP1	ATG4A	0.167012
ARL6IP1	TAF10	0.167157
ARL6IP1	DCK	0.0263368
ARL6IP1	LOC101104431	0.113272
ARL6IP1	NPM3	0.153514
ARL6IP1	PRTFDC1	0.0538369
ARL6IP1	ZFAND2B	0.0410505
ARL6IP1	DDX4	0.0612019
ARL6IP1	HHLA2	0.200412
ARL6IP1	SNRK	0.130783
ARL6IP1	TMEM87A	0.174021
ARL6IP1	TRMT12	0.0392578
ARL6IP1	VPS37A	0.0321123
ARL6IP1	KLF4	0.122489
ARL6IP1	TAZ	0.160092
ARL6IP1	TIPIN	0.0785508
ARL6IP1	SENP1	0.198913
ARL6IP1	ABHD16A	0.125022
ARL6IP1	GID8	0.149643
ARL6IP1	LOC101107613	0.13644
ARL6IP1	ALG6	0.0549089
ARL6IP1	BLZF1	0.147557
ARL6IP1	LOC106991292	0.0812895
ARL6IP1	LOC105605452	0.156494
ARL6IP1	TMEM138	0.066645
ARL6IP1	LOC101119962	0.163551
ARL6IP1	KIN	0.0250552
ARL6IP1	TBP	0.0466706
ARL6IP1	BLM	0.0768918
ARL6IP1	CD19	0.109923
ARL6IP1	SLC38A2	0.182058
ARL6IP1	DUSP19	0.0433091
ARL6IP1	MCOLN1	0.156032
ARL6IP1	PEX3	0.0347468
ARL6IP1	MORN2	0.220778
ARL6IP1	CASP8AP2	0.154393
ARL6IP1	RHOG	0.182898
ARL6IP1	ITPK1	0.161908
ARL6IP1	SMIM10L1	0.139331
ARL6IP1	GTF2A1L	0.10277
ARL6IP1	ZNHIT6	0.196405
ARL6IP1	POP4	0.0458503
ARL6IP1	TFB1M	0.0366934
ARL6IP1	CDADC1	0.0938663
ARL6IP1	LOC105610956	0.0986764
ARL6IP1	NIF3L1	0.0356695
ARL6IP1	PSMD3	0.20775
ARL6IP1	GDAP2	0.183934
ARL6IP1	S100PBP	0.157933
ARL6IP1	B3GNT3	0.200689
ARL6IP1	CARHSP1	0.14405
ARL6IP1	TAP1	0.161294
ARL6IP1	PIP4K2C	0.156103
ARL6IP1	TOB1	0.181846
ARL6IP1	HSPA14	0.0804382
ARL6IP1	GMEB1	0.0506985
ARL6IP1	C9H8orf76	0.124067
ARL6IP1	RBBP8	0.176562
ARL6IP1	CDK1	0.181015
ARL6IP1	TK1	0.0888612
ARL6IP1	HACE1	0.0236183
ARL6IP1	MFSD14B	0.131427
ARL6IP1	ASAH1	0.0208399
ARL6IP1	RPF2	0.119373
ARL6IP1	CEP295	0.159774
ARL6IP1	LOC105604776	0.163006
ARL6IP1	CHERP	0.159672
ARL6IP1	SSBP3	0.161496
ARL6IP1	BOD1L1	0.17942
ARL6IP1	EGLN2	0.135623
ARL6IP1	DCUN1D4	0.053046
ARL6IP1	SHPRH	0.174099
ARL6IP1	RPAP2	0.126851
ARL6IP1	MYO19	0.18629
ARL6IP1	SMARCA4	0.178628
ARL6IP1	GCN1	0.18975
PCBP1	OOEP	0.0657241
PCBP1	KNSTRN	0.0574794
PCBP1	H3F3B	0.109412
PCBP1	LSM1	0.12526
PCBP1	POLR2J	0.111698
PCBP1	SKA1	0.0507237
PCBP1	ARF1	0.110761
PCBP1	NGDN	0.114127
PCBP1	NDC80	0.120955
PCBP1	NSMCE4A	0.0803743
PCBP1	CHP1	0.0403606
PCBP1	RNF2	0.128024
PCBP1	YIPF5	0.137331
PCBP1	RBM48	0.0436098
PCBP1	GTF2A2	0.051204
PCBP1	LOC106991190	0.0459687
PCBP1	LOC101116828	0.127994
PCBP1	CCT3	0.109498
PCBP1	CNEP1R1	0.0889806
PCBP1	SRP19	0.0568577
PCBP1	MRPL42	0.0538168
PCBP1	RBBP4	0.0596088
PCBP1	ERGIC2	0.129186
PCBP1	MAPK6	0.0882185
PCBP1	TAF11	0.0857149
PCBP1	IFT46	0.0801034
PCBP1	LOC105605459	0.0297629
PCBP1	STXBP3	0.0667877
PCBP1	SMIM8	0.058184
PCBP1	CSTF1	0.0541729
PCBP1	C2H2orf66	0.0463739
PCBP1	C21H11orf98	0.0904402
PCBP1	TRAPPC2	0.104214
PCBP1	UBE2W	0.0984573
PCBP1	C13H20orf27	0.147434
PCBP1	VPS72	0.0458667
PCBP1	CEP57L1	0.127862
PCBP1	PPP2R3C	0.0986518
PCBP1	KIF18A	0.0804537
PCBP1	GSTM3	0.06949
PCBP1	NSDHL	0.0234045
PCBP1	C16H5orf28	0.134599
PCBP1	IMMP2L	0.0773738
PCBP1	SFT2D1	0.0465305
PCBP1	CHIC2	0.0453239
PCBP1	POLB	0.0360942
PCBP1	PPWD1	0.151998
PCBP1	GTF2H3	0.073731
PCBP1	POLR2C	0.0666095
PCBP1	KLF10	0.0663219
PCBP1	MSH2	0.0724924
PCBP1	UTP18	0.0326048
PCBP1	LOC105601852	0.0538358
PCBP1	CCNL1	0.108925
PCBP1	FBXO4	0.0405954
PCBP1	FBXO5	0.0908068
PCBP1	MAD2L1BP	0.0271603
PCBP1	EFHD1	0.129587
PCBP1	LOC101102473	0.0539312
PCBP1	GIPC2	0.039211
PCBP1	PRPF18	0.10089
PCBP1	LOC101104012	0.112328
PCBP1	SPDL1	0.0878519
PCBP1	FBXO8	0.0436975
PCBP1	PDCD4	0.0864222
PCBP1	API5	0.127457
PCBP1	LIN7C	0.0399391
PCBP1	TRIM28	0.0648467
PCBP1	TMEM209	0.0583415
PCBP1	FOPNL	0.020309
PCBP1	ANAPC10	0.0676181
PCBP1	KLHDC3	0.0927889
PCBP1	ESD	0.0345151
PCBP1	CCDC60	0.0317148
PCBP1	PRKRIP1	0.128954
PCBP1	LOC101106086	0.0501589
PCBP1	TF	0.063919
PCBP1	DDX25	0.0541992
PCBP1	LOC101109476	0.108286
PCBP1	SLC35A5	0.0769135
PCBP1	SLBP	0.0428349
PCBP1	SCFD1	0.0504597
PCBP1	PUDP	0.1068
PCBP1	KAT7	0.0316191
PCBP1	BBIP1	0.0559138
PCBP1	CDC25C	0.0694566
PCBP1	ARL6IP6	0.0388448
PCBP1	CCNT1	0.054878
PCBP1	LINS1	0.104949
PCBP1	N4BP2L2	0.0892582
PCBP1	LOC101114490	0.0200406
PCBP1	CHD4	0.0476204
PCBP1	CSNK2B	0.0575169
PCBP1	DNAJC7	0.106172
PCBP1	LOC101113206	0.0373302
PCBP1	STAM2	0.0628394
PCBP1	GTF2B	0.0848561
PCBP1	DSN1	0.0392514
PCBP1	LOC106991221	0.0698
PCBP1	RRAS2	0.0555442
PCBP1	PRKAG1	0.0406386
PCBP1	AP3M1	0.0787728
PCBP1	TUSC2	0.0700582
PCBP1	CCNY	0.112677
PCBP1	EFHB	0.028327
PCBP1	CDC37L1	0.0608696
PCBP1	GPX8	0.026966
PCBP1	SLC30A7	0.0847651
PCBP1	SRBD1	0.0581321
PCBP1	ARHGAP11A	0.129747
PCBP1	LOC101117055	0.0381445
PCBP1	EHD1	0.137266
PCBP1	TBC1D15	0.121001
PCBP1	LOC106991314	0.086287
PCBP1	EXOSC2	0.0561573
PCBP1	RNF141	0.0774128
PCBP1	LAMP1	0.053339
PCBP1	BCAP29	0.0330308
PCBP1	ATG4A	0.0901902
PCBP1	DCK	0.0260443
PCBP1	LOC101104431	0.0617308
PCBP1	PRTFDC1	0.0434372
PCBP1	ZFAND2B	0.0445126
PCBP1	DDX4	0.10745
PCBP1	HHLA2	0.0861208
PCBP1	SNRK	0.0735555
PCBP1	TMEM87A	0.0329634
PCBP1	LOC101123603	0.0469652
PCBP1	TRMT12	0.0368141
PCBP1	KLF4	0.0725889
PCBP1	TAZ	0.0659895
PCBP1	TIPIN	0.0661131
PCBP1	SENP1	0.0911955
PCBP1	ABHD16A	0.0605327
PCBP1	GID8	0.0511477
PCBP1	LOC101107613	0.0784143
PCBP1	ALG6	0.0456534
PCBP1	BLZF1	0.0232207
PCBP1	LOC106991292	0.0409234
PCBP1	LOC105605452	0.0265337
PCBP1	TMEM138	0.0747406
PCBP1	LOC101119962	0.0772835
PCBP1	KIN	0.029146
PCBP1	BLM	0.0469298
PCBP1	CD19	0.0341823
PCBP1	SLC38A2	0.093432
PCBP1	DUSP19	0.0433437
PCBP1	MCOLN1	0.0301703
PCBP1	MORN2	0.0339644
PCBP1	CASP8AP2	0.0872443
PCBP1	RHOG	0.086076
PCBP1	ITPK1	0.0824559
PCBP1	SMIM10L1	0.0569272
PCBP1	GTF2A1L	0.102059
PCBP1	ZNHIT6	0.131785
PCBP1	TFB1M	0.0267535
PCBP1	CDADC1	0.031731
PCBP1	PSMD3	0.0714049
PCBP1	GDAP2	0.0696953
PCBP1	S100PBP	0.0303516
PCBP1	B3GNT3	0.116347
PCBP1	CARHSP1	0.0836757
PCBP1	TAP1	0.0368415
PCBP1	PIP4K2C	0.071161
PCBP1	TOB1	0.0976996
PCBP1	HSPA14	0.0621634
PCBP1	C9H8orf76	0.0295876
PCBP1	RBBP8	0.128695
PCBP1	CDK1	0.0955046
PCBP1	TK1	0.0442157
PCBP1	MFSD14B	0.0320031
PCBP1	ASAH1	0.0397994
PCBP1	RPF2	0.0740091
PCBP1	CEP295	0.0439417
PCBP1	LOC105604776	0.0554131
PCBP1	CHERP	0.0711587
PCBP1	SSBP3	0.0706916
PCBP1	BOD1L1	0.0397933
PCBP1	C15H11orf57	0.0377901
PCBP1	EGLN2	0.0530574
PCBP1	DCUN1D4	0.0261915
PCBP1	SHPRH	0.0333989
PCBP1	RPAP2	0.135201
PCBP1	MYO19	0.152177
PCBP1	SMARCA4	0.103063
PCBP1	GCN1	0.133342
OOEP	KNSTRN	0.0564165
OOEP	H3F3B	0.22276
OOEP	LSM1	0.201808
OOEP	POLR2J	0.149594
OOEP	ARF1	0.10006
OOEP	NGDN	0.144025
OOEP	SWI5	0.0573322
OOEP	NDC80	0.129252
OOEP	NSMCE4A	0.0313038
OOEP	CHP1	0.057904
OOEP	RNF2	0.107661
OOEP	YIPF5	0.115533
OOEP	RBM48	0.0338029
OOEP	GTF2A2	0.087175
OOEP	LOC106991190	0.0330014
OOEP	LOC101116828	0.196266
OOEP	CCT3	0.0988831
OOEP	CNEP1R1	0.0762126
OOEP	SRP19	0.112876
OOEP	MRPL42	0.0830055
OOEP	RBBP4	0.0476997
OOEP	ERGIC2	0.11692
OOEP	MAPK6	0.171729
OOEP	TAF11	0.0601207
OOEP	IFT46	0.0952804
OOEP	LOC105605459	0.0330132
OOEP	STXBP3	0.04547
OOEP	SMIM8	0.0932857
OOEP	CSTF1	0.0551073
OOEP	C2H2orf66	0.0972283
OOEP	CENPQ	0.0485391
OOEP	C21H11orf98	0.0637062
OOEP	TRAPPC2	0.04122
OOEP	UBE2W	0.130281
OOEP	C13H20orf27	0.14601
OOEP	VPS72	0.0339423
OOEP	CEP57L1	0.185036
OOEP	PPP2R3C	0.15723
OOEP	KIF18A	0.112511
OOEP	GSTM3	0.186346
OOEP	NSDHL	0.0326168
OOEP	PDE6D	0.035822
OOEP	C16H5orf28	0.154909
OOEP	IMMP2L	0.135463
OOEP	SFT2D1	0.104852
OOEP	CHIC2	0.045092
OOEP	POLB	0.0282308
OOEP	PPWD1	0.129281
OOEP	GTF2H3	0.0705993
OOEP	POLR2C	0.0459122
OOEP	KLF10	0.0587485
OOEP	MSH2	0.105994
OOEP	LOC105601852	0.0390759
OOEP	CCNL1	0.0403598
OOEP	YAE1D1	0.0531495
OOEP	FBXO5	0.172651
OOEP	MAD2L1BP	0.0368106
OOEP	EFHD1	0.176466
OOEP	LOC101102473	0.0302371
OOEP	GIPC2	0.0309277
OOEP	PRPF18	0.163636
OOEP	LOC101104012	0.117331
OOEP	SPDL1	0.203551
OOEP	FBXO8	0.084544
OOEP	PDCD4	0.069676
OOEP	API5	0.0373599
OOEP	TRIM28	0.0890795
OOEP	TMEM209	0.120051
OOEP	FOPNL	0.0306082
OOEP	ANAPC10	0.125124
OOEP	KLHDC3	0.103071
OOEP	CCDC60	0.0465096
OOEP	EPSTI1	0.0271143
OOEP	ZNF829	0.0303934
OOEP	PRKRIP1	0.166497
OOEP	LOC101106086	0.0301778
OOEP	TF	0.0916572
OOEP	DDX25	0.0448123
OOEP	LOC101109476	0.17121
OOEP	SLC35A5	0.0809831
OOEP	SCFD1	0.0547659
OOEP	PUDP	0.126114
OOEP	KAT7	0.0650148
OOEP	BBIP1	0.121567
OOEP	CDC25C	0.124387
OOEP	ARL6IP6	0.110471
OOEP	CCNT1	0.135647
OOEP	LINS1	0.145859
OOEP	N4BP2L2	0.0727668
OOEP	CHD4	0.0730957
OOEP	CSNK2B	0.126224
OOEP	DNAJC7	0.124105
OOEP	LOC101113206	0.0434751
OOEP	STAM2	0.0334142
OOEP	GTF2B	0.116416
OOEP	DSN1	0.0894326
OOEP	CRYAB	0.0401361
OOEP	LOC106991221	0.0651747
OOEP	RRAS2	0.0342132
OOEP	PRKAG1	0.0249544
OOEP	AP3M1	0.101326
OOEP	TUSC2	0.105644
OOEP	CCNY	0.0773354
OOEP	EFHB	0.0492141
OOEP	CDC37L1	0.033566
OOEP	GPX8	0.0520484
OOEP	SLC30A7	0.122141
OOEP	CD70	0.025818
OOEP	SRBD1	0.119021
OOEP	ARHGAP11A	0.0815697
OOEP	LOC101117055	0.0797348
OOEP	EHD1	0.121342
OOEP	TBC1D15	0.04189
OOEP	LOC106991314	0.0754804
OOEP	EXOSC2	0.0607088
OOEP	RNF141	0.13049
OOEP	LAMP1	0.0396223
OOEP	BCAP29	0.0511947
OOEP	ATG4A	0.125593
OOEP	TAF10	0.115743
OOEP	LOC101104431	0.0923415
OOEP	NPM3	0.0351581
OOEP	PRTFDC1	0.0219835
OOEP	DDX4	0.0432255
OOEP	HHLA2	0.113248
OOEP	SNRK	0.102293
OOEP	TMEM87A	0.0761694
OOEP	LOC101123603	0.0259441
OOEP	TRMT12	0.0483805
OOEP	KLF4	0.0442576
OOEP	TAZ	0.0702674
OOEP	TIPIN	0.0324802
OOEP	SENP1	0.148877
OOEP	ABHD16A	0.0562943
OOEP	GID8	0.0335004
OOEP	LOC101107613	0.0920152
OOEP	ALG6	0.0379377
OOEP	BLZF1	0.0800338
OOEP	LOC106991292	0.0393782
OOEP	LOC105605452	0.0801364
OOEP	TMEM138	0.052602
OOEP	LOC101119962	0.078759
OOEP	KIN	0.0228845
OOEP	TBP	0.0357105
OOEP	BLM	0.0300825
OOEP	CD19	0.0277646
OOEP	SLC38A2	0.124275
OOEP	DUSP19	0.0322468
OOEP	MCOLN1	0.0326254
OOEP	PEX3	0.0306727
OOEP	MORN2	0.0855121
OOEP	CASP8AP2	0.0947264
OOEP	RHOG	0.131488
OOEP	ITPK1	0.0574319
OOEP	SMIM10L1	0.0481066
OOEP	GTF2A1L	0.0727493
OOEP	ZNHIT6	0.190004
OOEP	POP4	0.0241432
OOEP	TFB1M	0.0313748
OOEP	CDADC1	0.0247704
OOEP	NIF3L1	0.0212668
OOEP	PSMD3	0.0719824
OOEP	GDAP2	0.0833954
OOEP	S100PBP	0.0353694
OOEP	B3GNT3	0.143599
OOEP	CARHSP1	0.0671715
OOEP	TAP1	0.0615094
OOEP	PIP4K2C	0.107851
OOEP	TOB1	0.142052
OOEP	HSPA14	0.0450759
OOEP	GMEB1	0.0257254
OOEP	C9H8orf76	0.098804
OOEP	RBBP8	0.0958126
OOEP	CDK1	0.0952827
OOEP	TK1	0.0513721
OOEP	HACE1	0.026955
OOEP	MFSD14B	0.0385848
OOEP	RPF2	0.112259
OOEP	CEP295	0.0623934
OOEP	LOC105604776	0.0604944
OOEP	CHERP	0.0677255
OOEP	SSBP3	0.045594
OOEP	BOD1L1	0.0740922
OOEP	EGLN2	0.0423776
OOEP	DCUN1D4	0.0204129
OOEP	SHPRH	0.0496613
OOEP	RPAP2	0.0980515
OOEP	MYO19	0.122832
OOEP	SMARCA4	0.109739
OOEP	GCN1	0.149615
KNSTRN	H3F3B	0.0762913
KNSTRN	LSM1	0.0646706
KNSTRN	POLR2J	0.0966048
KNSTRN	SKA1	0.0643689
KNSTRN	ARF1	0.116476
KNSTRN	NGDN	0.112894
KNSTRN	SWI5	0.1036
KNSTRN	NDC80	0.0718603
KNSTRN	NSMCE4A	0.0616056
KNSTRN	CHP1	0.114863
KNSTRN	RNF2	0.0939266
KNSTRN	YIPF5	0.191892
KNSTRN	RBM48	0.124426
KNSTRN	GTF2A2	0.0967559
KNSTRN	LOC106991190	0.155933
KNSTRN	LOC101116828	0.109484
KNSTRN	CCT3	0.0662696
KNSTRN	CNEP1R1	0.183691
KNSTRN	SRP19	0.0733194
KNSTRN	MRPL42	0.119696
KNSTRN	RBBP4	0.0322643
KNSTRN	ERGIC2	0.0573836
KNSTRN	MAPK6	0.0776055
KNSTRN	DERL2	0.114246
KNSTRN	TAF11	0.112444
KNSTRN	IFT46	0.194255
KNSTRN	LOC105605459	0.142964
KNSTRN	STXBP3	0.212922
KNSTRN	SMIM8	0.0641063
KNSTRN	CSTF1	0.190028
KNSTRN	C2H2orf66	0.134004
KNSTRN	CENPQ	0.173669
KNSTRN	C21H11orf98	0.065098
KNSTRN	TRAPPC2	0.102303
KNSTRN	UBE2W	0.128161
KNSTRN	C13H20orf27	0.0897183
KNSTRN	SUMO1	0.119767
KNSTRN	VPS72	0.127207
KNSTRN	CEP57L1	0.0825095
KNSTRN	PPP2R3C	0.133684
KNSTRN	KIF18A	0.199619
KNSTRN	GSTM3	0.0770304
KNSTRN	NSDHL	0.130975
KNSTRN	PDE6D	0.149671
KNSTRN	C16H5orf28	0.0893033
KNSTRN	IMMP2L	0.134661
KNSTRN	SFT2D1	0.0314395
KNSTRN	CHIC2	0.173962
KNSTRN	POLB	0.0937296
KNSTRN	PPWD1	0.0822219
KNSTRN	GTF2H3	0.194391
KNSTRN	POLR2C	0.0913884
KNSTRN	KLF10	0.0576658
KNSTRN	MSH2	0.164975
KNSTRN	UTP18	0.0725256
KNSTRN	LOC105601852	0.143483
KNSTRN	CCNL1	0.0682608
KNSTRN	YAE1D1	0.0495877
KNSTRN	FBXO4	0.0983531
KNSTRN	FBXO5	0.108076
KNSTRN	MAD2L1BP	0.134348
KNSTRN	EFHD1	0.142951
KNSTRN	LOC101102473	0.11562
KNSTRN	GIPC2	0.140312
KNSTRN	PRPF18	0.107941
KNSTRN	LOC101104012	0.0635594
KNSTRN	SPDL1	0.0487741
KNSTRN	FBXO8	0.105058
KNSTRN	PDCD4	0.0641975
KNSTRN	API5	0.0295201
KNSTRN	LIN7C	0.0799435
KNSTRN	TRIM28	0.0965581
KNSTRN	TMEM209	0.128845
KNSTRN	FOPNL	0.14955
KNSTRN	ANAPC10	0.0346477
KNSTRN	KLHDC3	0.0851115
KNSTRN	ESD	0.0540626
KNSTRN	CCDC60	0.161879
KNSTRN	EPSTI1	0.0927391
KNSTRN	ZNF829	0.168285
KNSTRN	PRKRIP1	0.0569355
KNSTRN	LOC101106086	0.163249
KNSTRN	TF	0.143029
KNSTRN	DDX25	0.0602307
KNSTRN	LOC101109476	0.140453
KNSTRN	SLC35A5	0.237463
KNSTRN	SLBP	0.0391702
KNSTRN	SCFD1	0.0843072
KNSTRN	PUDP	0.124571
KNSTRN	KAT7	0.0757017
KNSTRN	BBIP1	0.0798093
KNSTRN	CDC25C	0.125706
KNSTRN	ARL6IP6	0.0604112
KNSTRN	CCNT1	0.071501
KNSTRN	LINS1	0.118525
KNSTRN	N4BP2L2	0.190876
KNSTRN	LOC101114490	0.0706122
KNSTRN	CHD4	0.0618016
KNSTRN	CSNK2B	0.0788803
KNSTRN	DNAJC7	0.0565652
KNSTRN	LOC101113206	0.0675075
KNSTRN	STAM2	0.103854
KNSTRN	GTF2B	0.0788193
KNSTRN	DSN1	0.105886
KNSTRN	CRYAB	0.160791
KNSTRN	LOC106991221	0.0500308
KNSTRN	RRAS2	0.163082
KNSTRN	PRKAG1	0.134769
KNSTRN	AP3M1	0.136295
KNSTRN	TUSC2	0.0550299
KNSTRN	CCNY	0.0747332
KNSTRN	EFHB	0.0644894
KNSTRN	CDC37L1	0.115353
KNSTRN	GPX8	0.0289834
KNSTRN	SLC30A7	0.128993
KNSTRN	CD70	0.127793
KNSTRN	SRBD1	0.109451
KNSTRN	ARHGAP11A	0.030777
KNSTRN	LOC101117055	0.057185
KNSTRN	EHD1	0.151853
KNSTRN	LOC106991314	0.113988
KNSTRN	EXOSC2	0.0820959
KNSTRN	RNF141	0.0537994
KNSTRN	LAMP1	0.0980357
KNSTRN	BCAP29	0.151111
KNSTRN	ATG4A	0.117648
KNSTRN	TAF10	0.0748392
KNSTRN	DCK	0.110099
KNSTRN	LOC101104431	0.0586859
KNSTRN	NPM3	0.0565242
KNSTRN	PRTFDC1	0.139782
KNSTRN	ZFAND2B	0.0771253
KNSTRN	DDX4	0.0794797
KNSTRN	HHLA2	0.149058
KNSTRN	SNRK	0.20425
KNSTRN	TMEM87A	0.0531495
KNSTRN	LOC101123603	0.0776849
KNSTRN	TRMT12	0.0973837
KNSTRN	VPS37A	0.115411
KNSTRN	KLF4	0.0895512
KNSTRN	TAZ	0.0866838
KNSTRN	TIPIN	0.110908
KNSTRN	SENP1	0.116709
KNSTRN	ABHD16A	0.0412404
KNSTRN	GID8	0.0445942
KNSTRN	LOC101107613	0.18358
KNSTRN	ALG6	0.0975697
KNSTRN	BLZF1	0.0478062
KNSTRN	LOC106991292	0.0509251
KNSTRN	LOC105605452	0.0762557
KNSTRN	TMEM138	0.138553
KNSTRN	LOC101119962	0.0337813
KNSTRN	KIN	0.100889
KNSTRN	TBP	0.13728
KNSTRN	BLM	0.155103
KNSTRN	CD19	0.148974
KNSTRN	SLC38A2	0.0709262
KNSTRN	ZC3HC1	0.0964681
KNSTRN	MCOLN1	0.0380139
KNSTRN	PEX3	0.0709517
KNSTRN	MORN2	0.0524244
KNSTRN	CASP8AP2	0.0988268
KNSTRN	RHOG	0.039613
KNSTRN	ITPK1	0.0948979
KNSTRN	SMIM10L1	0.041544
KNSTRN	GTF2A1L	0.043729
KNSTRN	ZNHIT6	0.075494
KNSTRN	POP4	0.181343
KNSTRN	TFB1M	0.0862801
KNSTRN	CDADC1	0.161
KNSTRN	LOC105610956	0.152504
KNSTRN	NIF3L1	0.069393
KNSTRN	PSMD3	0.0606682
KNSTRN	GDAP2	0.135079
KNSTRN	S100PBP	0.0697229
KNSTRN	B3GNT3	0.116573
KNSTRN	CARHSP1	0.0578656
KNSTRN	TAP1	0.0528583
KNSTRN	PIP4K2C	0.0462834
KNSTRN	TOB1	0.112195
KNSTRN	HSPA14	0.12338
KNSTRN	GMEB1	0.104505
KNSTRN	C9H8orf76	0.0854642
KNSTRN	RBBP8	0.096756
KNSTRN	RPL39	0.0434885
KNSTRN	CDK1	0.0737848
KNSTRN	TK1	0.0392551
KNSTRN	HACE1	0.0651535
KNSTRN	MFSD14B	0.162457
KNSTRN	ASAH1	0.0493278
KNSTRN	RPF2	0.0651145
KNSTRN	CEP295	0.0508091
KNSTRN	LOC105604776	0.0352542
KNSTRN	CHERP	0.0424103
KNSTRN	SSBP3	0.0413868
KNSTRN	BOD1L1	0.0790293
KNSTRN	C15H11orf57	0.029649
KNSTRN	EGLN2	0.116897
KNSTRN	DCUN1D4	0.128017
KNSTRN	SHPRH	0.0997118
KNSTRN	RPAP2	0.0537646
KNSTRN	MYO19	0.110981
KNSTRN	SMARCA4	0.0628934
KNSTRN	GCN1	0.102965
H3F3B	LSM1	0.211247
H3F3B	POLR2J	0.19419
H3F3B	ARF1	0.141463
H3F3B	NGDN	0.112505
H3F3B	SWI5	0.07097
H3F3B	NDC80	0.125952
H3F3B	CHP1	0.127446
H3F3B	RNF2	0.0876587
H3F3B	YIPF5	0.0867685
H3F3B	RBM48	0.0295531
H3F3B	GTF2A2	0.0824293
H3F3B	LOC106991190	0.0526838
H3F3B	LOC101116828	0.247701
H3F3B	CCT3	0.0866473
H3F3B	CNEP1R1	0.0645376
H3F3B	SRP19	0.159575
H3F3B	MRPL42	0.0872279
H3F3B	RBBP4	0.086013
H3F3B	ERGIC2	0.16021
H3F3B	MAPK6	0.217702
H3F3B	DERL2	0.0319186
H3F3B	TAF11	0.0779441
H3F3B	IFT46	0.0962677
H3F3B	LOC105605459	0.0504522
H3F3B	STXBP3	0.0304334
H3F3B	SMIM8	0.177837
H3F3B	CSTF1	0.0345956
H3F3B	C2H2orf66	0.141042
H3F3B	CENPQ	0.0723867
H3F3B	C21H11orf98	0.110185
H3F3B	TRAPPC2	0.0272585
H3F3B	UBE2W	0.174402
H3F3B	C13H20orf27	0.170633
H3F3B	SUMO1	0.024314
H3F3B	CEP57L1	0.221248
H3F3B	PPP2R3C	0.201018
H3F3B	KIF18A	0.121516
H3F3B	GSTM3	0.228731
H3F3B	NSDHL	0.109039
H3F3B	PDE6D	0.0448464
H3F3B	C16H5orf28	0.137827
H3F3B	IMMP2L	0.139438
H3F3B	SFT2D1	0.184986
H3F3B	CHIC2	0.0636184
H3F3B	PPWD1	0.185611
H3F3B	GTF2H3	0.108052
H3F3B	POLR2C	0.0453645
H3F3B	KLF10	0.094041
H3F3B	MSH2	0.130355
H3F3B	LOC105601852	0.0263224
H3F3B	CCNL1	0.0579783
H3F3B	YAE1D1	0.0446752
H3F3B	FBXO5	0.186965
H3F3B	MAD2L1BP	0.121083
H3F3B	EFHD1	0.178112
H3F3B	LOC101102473	0.0460679
H3F3B	PRPF18	0.230307
H3F3B	LOC101104012	0.183285
H3F3B	SPDL1	0.222351
H3F3B	FBXO8	0.145221
H3F3B	PDCD4	0.142884
H3F3B	API5	0.0486289
H3F3B	TRIM28	0.0784056
H3F3B	TMEM209	0.175028
H3F3B	FOPNL	0.0649089
H3F3B	ANAPC10	0.160113
H3F3B	KLHDC3	0.113004
H3F3B	CCDC60	0.0666691
H3F3B	EPSTI1	0.0880831
H3F3B	ZNF829	0.0629531
H3F3B	PRKRIP1	0.205062
H3F3B	LOC101106086	0.0204146
H3F3B	TF	0.152371
H3F3B	DDX25	0.0886418
H3F3B	LOC101109476	0.20498
H3F3B	SLC35A5	0.063115
H3F3B	SCFD1	0.0800825
H3F3B	PUDP	0.128614
H3F3B	KAT7	0.145731
H3F3B	BBIP1	0.203813
H3F3B	CDC25C	0.201044
H3F3B	ARL6IP6	0.221823
H3F3B	CCNT1	0.187514
H3F3B	LINS1	0.134145
H3F3B	N4BP2L2	0.0506729
H3F3B	CHD4	0.182477
H3F3B	CSNK2B	0.195295
H3F3B	DNAJC7	0.168979
H3F3B	LOC101113206	0.106217
H3F3B	STAM2	0.0253706
H3F3B	GTF2B	0.186156
H3F3B	DSN1	0.127747
H3F3B	CRYAB	0.0588664
H3F3B	LOC106991221	0.152146
H3F3B	RRAS2	0.0208728
H3F3B	PRKAG1	0.0311301
H3F3B	AP3M1	0.107468
H3F3B	TUSC2	0.103477
H3F3B	CCNY	0.143981
H3F3B	EFHB	0.103632
H3F3B	CDC37L1	0.023956
H3F3B	GPX8	0.121775
H3F3B	SLC30A7	0.161792
H3F3B	CD70	0.0331328
H3F3B	SRBD1	0.184837
H3F3B	ARHGAP11A	0.128743
H3F3B	LOC101117055	0.146154
H3F3B	EHD1	0.113509
H3F3B	TBC1D15	0.0593744
H3F3B	LOC106991314	0.0887987
H3F3B	EXOSC2	0.0964998
H3F3B	RNF141	0.228109
H3F3B	LAMP1	0.0894014
H3F3B	BCAP29	0.055198
H3F3B	ATG4A	0.199712
H3F3B	TAF10	0.181391
H3F3B	LOC101104431	0.197892
H3F3B	NPM3	0.132581
H3F3B	DDX4	0.0582059
H3F3B	HHLA2	0.1373
H3F3B	SNRK	0.0739962
H3F3B	TMEM87A	0.107487
H3F3B	LOC101123603	0.026378
H3F3B	TRMT12	0.0625177
H3F3B	VPS37A	0.0317634
H3F3B	KLF4	0.0866648
H3F3B	TAZ	0.126213
H3F3B	TIPIN	0.0474196
H3F3B	SENP1	0.175854
H3F3B	ABHD16A	0.133057
H3F3B	GID8	0.075911
H3F3B	LOC101107613	0.09182
H3F3B	ALG6	0.0226693
H3F3B	BLZF1	0.244567
H3F3B	LOC106991292	0.10358
H3F3B	LOC105605452	0.172021
H3F3B	TMEM138	0.0349269
H3F3B	LOC101119962	0.117806
H3F3B	KIN	0.0280187
H3F3B	TBP	0.050684
H3F3B	BLM	0.0668201
H3F3B	CD19	0.0726144
H3F3B	SLC38A2	0.14682
H3F3B	DUSP19	0.0414412
H3F3B	MCOLN1	0.10203
H3F3B	PEX3	0.041535
H3F3B	MORN2	0.190372
H3F3B	CASP8AP2	0.159506
H3F3B	RHOG	0.141161
H3F3B	ITPK1	0.0745314
H3F3B	SMIM10L1	0.101482
H3F3B	GTF2A1L	0.0995801
H3F3B	ZNHIT6	0.20189
H3F3B	POP4	0.0427734
H3F3B	TFB1M	0.026108
H3F3B	CDADC1	0.051904
H3F3B	LOC105610956	0.0505053
H3F3B	NIF3L1	0.0322681
H3F3B	PSMD3	0.136114
H3F3B	GDAP2	0.120834
H3F3B	S100PBP	0.0948626
H3F3B	B3GNT3	0.128891
H3F3B	CARHSP1	0.142489
H3F3B	TAP1	0.151711
H3F3B	PIP4K2C	0.0813144
H3F3B	TOB1	0.138195
H3F3B	HSPA14	0.0370792
H3F3B	GMEB1	0.0511856
H3F3B	C9H8orf76	0.218245
H3F3B	RBBP8	0.0952795
H3F3B	CDK1	0.0971291
H3F3B	TK1	0.0740397
H3F3B	MFSD14B	0.0847336
H3F3B	RPF2	0.186539
H3F3B	CEP295	0.0818705
H3F3B	LOC105604776	0.0933031
H3F3B	CHERP	0.122647
H3F3B	SSBP3	0.118745
H3F3B	BOD1L1	0.121918
H3F3B	EGLN2	0.105771
H3F3B	SHPRH	0.131177
H3F3B	RPAP2	0.181785
H3F3B	MYO19	0.121848
H3F3B	SMARCA4	0.142752
H3F3B	GCN1	0.141209
LSM1	POLR2J	0.185386
LSM1	ARF1	0.11918
LSM1	NGDN	0.104535
LSM1	SWI5	0.0558204
LSM1	NDC80	0.138604
LSM1	CHP1	0.101163
LSM1	RNF2	0.0876256
LSM1	YIPF5	0.0928054
LSM1	RBM48	0.0251943
LSM1	GTF2A2	0.0958121
LSM1	LOC106991190	0.0426195
LSM1	LOC101116828	0.246115
LSM1	CCT3	0.103949
LSM1	CNEP1R1	0.0589335
LSM1	SRP19	0.141079
LSM1	MRPL42	0.0791939
LSM1	RBBP4	0.136672
LSM1	ERGIC2	0.179341
LSM1	MAPK6	0.199158
LSM1	TAF11	0.10249
LSM1	IFT46	0.0731275
LSM1	LOC105605459	0.0371961
LSM1	STXBP3	0.0262748
LSM1	SMIM8	0.210131
LSM1	CSTF1	0.0283783
LSM1	C2H2orf66	0.107419
LSM1	CENPQ	0.0505322
LSM1	C21H11orf98	0.129581
LSM1	TRAPPC2	0.0310564
LSM1	UBE2W	0.165051
LSM1	C13H20orf27	0.162602
LSM1	SUMO1	0.0205892
LSM1	CEP57L1	0.182277
LSM1	PPP2R3C	0.179492
LSM1	KIF18A	0.0929812
LSM1	GSTM3	0.184346
LSM1	NSDHL	0.0738455
LSM1	PDE6D	0.033817
LSM1	C16H5orf28	0.151993
[truncated: 17,904 more rows]
